# Supplementary material for: 1-(2-Methyl-5-nitro­phenyl)guanidinium picrate
Source: Acta Crystallogr Sect E Struct Rep Online. 2009 Oct 17;65(Pt 11):o2788–9. doi: 10.1107/S1600536809037647 (PMC2971333; doi:10.1107/S1600536809037647)
Supplement: Supplementary file 1 [file e-65-o2788-sup1.cif]

##############################################################################
###                                                                        ###
###        Electronic paper (Acta Crystallographica Section E)             ###
###                                                                        ###
##############################################################################
#                                                                            #
# This CIF contains the data in a paper accepted for publication in Acta     #
# Crystallographica Section E. It conforms to the requirements of Notes      #
# for Authors for Section E, and has been peer reviewed under the auspices   #
# of the IUCr Commission on Journals.                                        #
#                                                                            #
# Full details of the Crystallographic Information File format               #
# are given in the paper "The Crystallographic Information File (CIF):       #
# a New Standard Archive File for Crystallography" by S. R. Hall, F. H.      #
# Allen and I. D. Brown [Acta Cryst. (1991), A47, 655-685].                  #
#                                                                            #
# The current version of the core CIF dictionary is obtainable from          #
# ftp://ftp.iucr.org/pub/cif_core.dic. The current version number is 2.4.    #
#                                                                            #
# Software is freely available for graphical display of the structure(s) in  #
# this CIF.  For information consult the CIF home page http://www.iucr.org/  #
# cif/home.html                                                              #
#                                                                            #
# This file may be used for bona fide research purposes within the           #
# scientific community so long as proper attribution is given to the journal # 
# article from which it was obtained.                                        #
#                                                                            #
##############################################################################
                                             
data_global
_audit_creation_method     SHELXL97
_journal_date_recd_electronic     2009-07-13
_journal_date_accepted     2009-09-17
_journal_name_full     'Acta Crystallographica, Section E'
_journal_year     2009
_journal_volume     65
_journal_issue     11
_journal_page_first     o2788
_journal_page_last     o2789
_journal_paper_category     QO
_journal_coeditor_code     KP2228
_publ_contact_author_name     'Butcher, Ray J.'
_publ_contact_author_address
;
Department of Chemistry
Howard University
525 College Street NW
Washington DC 20059
USA
;
_publ_contact_author_email     rbutcher99@yahoo.com
_publ_contact_author_fax     ?
_publ_contact_author_phone     '703 585-6631'
_publ_section_title
;
1-(2-Methyl-5-nitrophenyl)guanidinium picrate
;
loop_
    _publ_author_name
    _publ_author_address
    'Jasinski, Jerry P.'
;
Department of Chemistry
Keene State College
229 Main Street
Keene
NH 03435-2001
USA
;
    'Butcher, Ray J.'
;
Department of Chemistry
Howard University
525 College Street NW
Washington
DC 20059
USA
;
    'Swamy, M. T.'
;
Department of Studies in Chemistry
University of Mysore
Manasagangotri
Mysore 570 006
India
;
    'Yathirajan, H. S.'
;
Department of Studies in Chemistry
University of Mysore
Manasagangotri
Mysore 570 006
India
;
    'Ramesha, A. R.'
;
RL Fine Chem
Bangalore 560 064
India
;
data_I
_chemical_name_systematic
;
1-(2-methyl-5-nitrophenyl)guanidinium 2,4,6-trinitrophenolate
;
_chemical_name_common
;
1-(2-methyl-5-nitrophenyl)guanidinium picrate
;
_chemical_formula_moiety     'C8 H11 N4 O2 +, C6 H2 N3 O7 -'
_chemical_formula_sum     'C14 H13 N7 O9'
_chemical_formula_iupac     'C8 H11 N4 O2 +, C6 H2 N3 O7 -'
_chemical_formula_weight     423.31
_chemical_melting_point     ?
_symmetry_cell_setting     triclinic
_symmetry_space_group_name_H-M     'P -1'
_symmetry_space_group_name_Hall     '-P 1'
loop_
    _symmetry_equiv_pos_as_xyz
    'x, y, z'
    '-x, -y, -z'
_cell_length_a     7.1318(10)
_cell_length_b     10.6239(13)
_cell_length_c     11.9564(13)
_cell_angle_alpha     84.257(10)
_cell_angle_beta     74.497(11)
_cell_angle_gamma     77.559(11)
_cell_volume     851.58(18)
_cell_formula_units_Z     2
_cell_measurement_reflns_used     3632
_cell_measurement_theta_min     4.2569
_cell_measurement_theta_max     73.7576
_cell_measurement_temperature     110(2)
_exptl_crystal_description     chunk
_exptl_crystal_colour     'pale yellow'
_exptl_crystal_size_max     0.51
_exptl_crystal_size_mid     0.41
_exptl_crystal_size_min     0.33
_exptl_crystal_density_diffrn     1.651
_exptl_crystal_density_meas     ?
_exptl_crystal_density_method     'not measured'
_exptl_crystal_F_000     436
_exptl_absorpt_coefficient_mu     1.225
_exptl_absorpt_correction_type     multi-scan
_exptl_absorpt_process_details     '(CrysAlis Pro; Oxford Diffraction, 2009)'
_exptl_absorpt_correction_T_min     0.43113
_exptl_absorpt_correction_T_max     1.00000
_exptl_special_details
;
CrysAlisPro, Oxford Diffraction Ltd.,
Version 1.171.33.34d (release 27-02-2009 CrysAlis171 .NET)
(compiled Feb 27 2009,15:38:38)
Empirical absorption correction using spherical harmonics,
 implemented in SCALE3 ABSPACK scaling algorithm.
;
_diffrn_ambient_temperature     110(2)
_diffrn_radiation_type     CuK\a
_diffrn_radiation_wavelength     1.54184
_diffrn_radiation_source     'Enhance (Cu) X-ray Source'
_diffrn_radiation_monochromator     'graphite'
_diffrn_measurement_device_type
;
Oxford Xcalibur diffractometer with Ruby (Gemini Cu) detector
;
_diffrn_measurement_method     \w
_diffrn_detector_area_resol_mean     10.5081
_diffrn_reflns_number     6248
_diffrn_reflns_av_R_equivalents     0.0209
_diffrn_reflns_av_sigmaI/netI     0.0244
_diffrn_reflns_theta_min     4.27
_diffrn_reflns_theta_max     73.90
_diffrn_reflns_theta_full     67.50
_diffrn_measured_fraction_theta_max     0.970
_diffrn_measured_fraction_theta_full     0.997
_diffrn_reflns_limit_h_min     -7
_diffrn_reflns_limit_h_max     8
_diffrn_reflns_limit_k_min     -13
_diffrn_reflns_limit_k_max     13
_diffrn_reflns_limit_l_min     -14
_diffrn_reflns_limit_l_max     12
_diffrn_standards_number     0
_diffrn_standards_interval_count     ?
_diffrn_standards_interval_time     ?
_diffrn_standards_decay_%     2
_refine_special_details
;
Refinement of <i>F</i>^2^ against ALL reflections. The weighted <i>R</i>-factor
<i>wR</i> and goodness of fit <i>S</i> are based on <i>F</i>^2^, conventional
<i>R</i>-factors <i>R</i> are based on <i>F</i>, with <i>F</i> set to zero for
negative <i>F</i>^2^. The threshold expression of <i>F</i>^2^ >
\s(<i>F</i>^2^) is used only for calculating <i>R</i>-factors(gt) <i>etc</i>.
and is not relevant to the choice of reflections for refinement.
<i>R</i>-factors based on <i>F</i>^2^ are statistically about twice as large
as those based on <i>F</i>, and <i>R</i>- factors based on ALL data will be
even larger.
;
_reflns_number_total     3344
_reflns_number_gt     2761
_reflns_threshold_expression     I>2\s(I)
_refine_ls_structure_factor_coef     Fsqd
_refine_ls_matrix_type     full
_refine_ls_R_factor_all     0.0500
_refine_ls_R_factor_gt     0.0407
_refine_ls_wR_factor_gt     0.1129
_refine_ls_wR_factor_ref     0.1181
_refine_ls_goodness_of_fit_ref     1.065
_refine_ls_restrained_S_all     1.065
_refine_ls_number_reflns     3344
_refine_ls_number_parameters     272
_refine_ls_number_restraints     0
_refine_ls_hydrogen_treatment     constr
_refine_ls_weighting_scheme     calc
_refine_ls_weighting_details
       'calc w = 1/[\s^2^(Fo^2^)+(0.0696P)^2^+0.2349P] where P=(Fo^2^+2Fc^2^)/3'
_atom_sites_solution_hydrogens     geom
_atom_sites_solution_primary     direct
_atom_sites_solution_secondary     difmap
_refine_ls_shift/su_max     0.001
_refine_ls_shift/su_mean     0.001
_refine_diff_density_max     0.272
_refine_diff_density_min     -0.289
_refine_ls_extinction_method     none
_refine_ls_extinction_coef     ?
loop_
    _atom_type_symbol
    _atom_type_description
    _atom_type_scat_dispersion_real
    _atom_type_scat_dispersion_imag
    _atom_type_scat_source
    'C' 'C' 0.0181 0.0091
                         'International Tables Vol C Tables 4.2.6.8 and 6.1.1.4'
    'H' 'H' 0.0000 0.0000
                         'International Tables Vol C Tables 4.2.6.8 and 6.1.1.4'
    'N' 'N' 0.0311 0.0180
                         'International Tables Vol C Tables 4.2.6.8 and 6.1.1.4'
    'O' 'O' 0.0492 0.0322
                         'International Tables Vol C Tables 4.2.6.8 and 6.1.1.4'
_computing_data_collection     'CrysAlis Pro (Oxford Diffraction, 2009)'
_computing_cell_refinement     'CrysAlis RED (Oxford Diffraction, 2007)'
_computing_data_reduction     'CrysAlis RED (Oxford Diffraction, 2007)'
_computing_structure_solution     'SHELXS97 (Sheldrick, 2008)'
_computing_structure_refinement     'SHELXL97 (Sheldrick, 2008)'
_computing_molecular_graphics     'SHELXTL (Sheldrick, 2008)'
_computing_publication_material     'SHELXTL (Sheldrick, 2008)'
loop_
    _atom_site_type_symbol
    _atom_site_label
    _atom_site_fract_x
    _atom_site_fract_y
    _atom_site_fract_z
    _atom_site_U_iso_or_equiv
    _atom_site_adp_type
    _atom_site_calc_flag
    _atom_site_refinement_flags
    _atom_site_occupancy
    _atom_site_disorder_assembly
    _atom_site_disorder_group
    O O1A 0.6186(2) 0.42327(13) 1.18314(12) 0.0358(3) Uani d . 1 . .
    O O2A 0.5417(2) 0.62511(13) 1.13392(12) 0.0383(3) Uani d . 1 . .
    N N1A 0.6304(2) 0.51540(14) 1.11228(13) 0.0261(3) Uani d . 1 . .
    N N2A 0.9515(2) 0.68299(13) 0.73199(12) 0.0228(3) Uani d . 1 . .
    H H2AA 1.0452 0.7222 0.7376 0.027 Uiso calc R 1 . .
    N N3A 0.7069(2) 0.67430(13) 0.64072(12) 0.0236(3) Uani d . 1 . .
    H H3AB 0.6416 0.7048 0.5877 0.028 Uiso calc R 1 . .
    H H3AC 0.6762 0.6076 0.6865 0.028 Uiso calc R 1 . .
    N N4A 0.8981(2) 0.82883(13) 0.58308(12) 0.0225(3) Uani d . 1 . .
    H H4AA 0.8336 0.8600 0.5299 0.027 Uiso calc R 1 . .
    H H4AB 0.9943 0.8644 0.5909 0.027 Uiso calc R 1 . .
    C C1A 1.0118(2) 0.44934(16) 0.77518(15) 0.0229(3) Uani d . 1 . .
    C C2A 0.9141(2) 0.57363(15) 0.80935(14) 0.0208(3) Uani d . 1 . .
    C C3A 0.7870(2) 0.59582(16) 0.91843(14) 0.0221(3) Uani d . 1 . .
    H H3AA 0.7204 0.6807 0.9400 0.026 Uiso calc R 1 . .
    C C4A 0.7597(2) 0.49070(16) 0.99526(14) 0.0225(3) Uani d . 1 . .
    C C5A 0.8533(2) 0.36602(16) 0.96653(15) 0.0246(4) Uani d . 1 . .
    H H5AA 0.8327 0.2956 1.0208 0.029 Uiso calc R 1 . .
    C C6A 0.9788(3) 0.34633(16) 0.85597(15) 0.0254(4) Uani d . 1 . .
    H H6AA 1.0437 0.2610 0.8347 0.030 Uiso calc R 1 . .
    C C7A 1.1495(3) 0.42731(18) 0.65702(16) 0.0298(4) Uani d . 1 . .
    H H7AA 1.0824 0.4706 0.5979 0.045 Uiso calc R 1 . .
    H H7AB 1.1880 0.3345 0.6445 0.045 Uiso calc R 1 . .
    H H7AC 1.2682 0.4624 0.6513 0.045 Uiso calc R 1 . .
    C C8A 0.8505(2) 0.72837(15) 0.65149(14) 0.0202(3) Uani d . 1 . .
    O O1B 0.59719(17) 0.85654(11) 0.47353(10) 0.0254(3) Uani d . 1 . .
    O O21B 0.84884(19) 1.00632(12) 0.36978(12) 0.0319(3) Uani d . 1 . .
    O O22B 0.7546(2) 1.15265(12) 0.24729(12) 0.0324(3) Uani d . 1 . .
    O O41B 0.3034(2) 1.09649(12) 0.03718(11) 0.0318(3) Uani d . 1 . .
    O O42B 0.1500(3) 0.93647(15) 0.08197(15) 0.0518(5) Uani d . 1 . .
    O O61B 0.2382(2) 0.64362(13) 0.39470(12) 0.0351(3) Uani d . 1 . .
    O O62B 0.3584(2) 0.69013(14) 0.52904(12) 0.0353(3) Uani d . 1 . .
    N N2B 0.7376(2) 1.05245(13) 0.30647(12) 0.0236(3) Uani d . 1 . .
    N N4B 0.2629(2) 1.00057(14) 0.09892(13) 0.0292(3) Uani d . 1 . .
    N N6B 0.3236(2) 0.71124(14) 0.43296(12) 0.0243(3) Uani d . 1 . .
    C C1B 0.5286(2) 0.88544(15) 0.38719(14) 0.0206(3) Uani d . 1 . .
    C C2B 0.5836(2) 0.98569(15) 0.29955(14) 0.0211(3) Uani d . 1 . .
    C C3B 0.4980(2) 1.02404(16) 0.20829(14) 0.0224(3) Uani d . 1 . .
    H H3BA 0.5364 1.0924 0.1555 0.027 Uiso calc R 1 . .
    C C4B 0.3543(3) 0.96112(16) 0.19447(14) 0.0237(3) Uani d . 1 . .
    C C5B 0.3011(2) 0.85874(16) 0.26861(14) 0.0230(3) Uani d . 1 . .
    H H5BA 0.2080 0.8137 0.2554 0.028 Uiso calc R 1 . .
    C C6B 0.3831(2) 0.82270(15) 0.36097(14) 0.0217(3) Uani d . 1 . .
loop_
    _atom_site_aniso_label
    _atom_site_aniso_U_11
    _atom_site_aniso_U_22
    _atom_site_aniso_U_33
    _atom_site_aniso_U_12
    _atom_site_aniso_U_13
    _atom_site_aniso_U_23
    O1A 0.0411(8) 0.0400(8) 0.0270(7) -0.0189(6) -0.0048(6) 0.0092(6)
    O2A 0.0393(8) 0.0368(8) 0.0319(7) -0.0027(6) -0.0007(6) -0.0020(6)
    N1A 0.0239(7) 0.0325(8) 0.0248(7) -0.0119(6) -0.0070(6) 0.0014(6)
    N2A 0.0240(7) 0.0239(7) 0.0247(7) -0.0118(6) -0.0099(6) 0.0048(6)
    N3A 0.0255(7) 0.0248(7) 0.0243(7) -0.0104(6) -0.0114(6) 0.0063(5)
    N4A 0.0227(7) 0.0246(7) 0.0239(7) -0.0101(5) -0.0096(6) 0.0042(5)
    C1A 0.0220(8) 0.0269(8) 0.0236(8) -0.0084(6) -0.0096(6) -0.0005(6)
    C2A 0.0211(8) 0.0240(8) 0.0216(8) -0.0101(6) -0.0099(6) 0.0036(6)
    C3A 0.0206(8) 0.0227(8) 0.0262(8) -0.0064(6) -0.0103(7) 0.0003(6)
    C4A 0.0214(8) 0.0284(9) 0.0211(8) -0.0105(6) -0.0076(6) 0.0013(6)
    C5A 0.0277(9) 0.0238(8) 0.0275(9) -0.0126(7) -0.0121(7) 0.0048(6)
    C6A 0.0286(9) 0.0212(8) 0.0298(9) -0.0073(7) -0.0115(7) -0.0011(7)
    C7A 0.0312(9) 0.0307(9) 0.0271(9) -0.0075(7) -0.0054(7) -0.0024(7)
    C8A 0.0195(8) 0.0207(8) 0.0193(7) -0.0032(6) -0.0031(6) -0.0018(6)
    O1B 0.0296(6) 0.0253(6) 0.0264(6) -0.0099(5) -0.0138(5) 0.0039(5)
    O21B 0.0288(7) 0.0328(7) 0.0420(7) -0.0141(5) -0.0201(6) 0.0092(6)
    O22B 0.0406(7) 0.0278(7) 0.0374(7) -0.0190(6) -0.0184(6) 0.0089(5)
    O41B 0.0458(8) 0.0249(6) 0.0293(7) -0.0084(5) -0.0183(6) 0.0044(5)
    O42B 0.0762(11) 0.0455(9) 0.0594(10) -0.0350(8) -0.0505(9) 0.0193(8)
    O61B 0.0454(8) 0.0334(7) 0.0345(7) -0.0234(6) -0.0129(6) 0.0028(5)
    O62B 0.0369(7) 0.0442(8) 0.0326(7) -0.0218(6) -0.0176(6) 0.0158(6)
    N2B 0.0251(7) 0.0224(7) 0.0253(7) -0.0087(6) -0.0072(6) 0.0005(5)
    N4B 0.0382(8) 0.0246(8) 0.0308(8) -0.0088(6) -0.0179(7) 0.0015(6)
    N6B 0.0218(7) 0.0248(7) 0.0266(7) -0.0076(6) -0.0054(6) 0.0020(6)
    C1B 0.0201(8) 0.0194(7) 0.0227(8) -0.0032(6) -0.0060(6) -0.0024(6)
    C2B 0.0209(8) 0.0203(8) 0.0237(8) -0.0061(6) -0.0062(6) -0.0024(6)
    C3B 0.0253(8) 0.0197(8) 0.0223(8) -0.0052(6) -0.0056(6) -0.0015(6)
    C4B 0.0281(9) 0.0242(8) 0.0224(8) -0.0060(7) -0.0116(7) -0.0020(6)
    C5B 0.0227(8) 0.0227(8) 0.0259(8) -0.0066(6) -0.0075(7) -0.0034(6)
    C6B 0.0209(8) 0.0213(8) 0.0233(8) -0.0057(6) -0.0055(6) 0.0001(6)
_geom_special_details
;
All e.s.d.'s (except the e.s.d. in the dihedral angle between two l.s. planes)
are estimated using the full covariance matrix. The cell e.s.d.'s are taken
into account individually in the estimation of e.s.d.'s in distances, angles
and torsion angles; correlations between e.s.d.'s in cell parameters are only
used when they are defined by crystal symmetry. An approximate (isotropic)
treatment of cell e.s.d.'s is used for estimating e.s.d.'s involving l.s.
planes.
;
loop_
    _geom_bond_atom_site_label_1
    _geom_bond_atom_site_label_2
    _geom_bond_site_symmetry_2
    _geom_bond_distance
    _geom_bond_publ_flag
    O1A N1A . 1.2306(19) ?
    O2A N1A . 1.217(2) ?
    N1A C4A . 1.468(2) ?
    N2A C8A . 1.344(2) ?
    N2A C2A . 1.4363(19) ?
    N2A H2AA . 0.8800 ?
    N3A C8A . 1.317(2) ?
    N3A H3AB . 0.8800 ?
    N3A H3AC . 0.8800 ?
    N4A C8A . 1.325(2) ?
    N4A H4AA . 0.8800 ?
    N4A H4AB . 0.8800 ?
    C1A C2A . 1.398(2) ?
    C1A C6A . 1.401(2) ?
    C1A C7A . 1.497(2) ?
    C2A C3A . 1.384(2) ?
    C3A C4A . 1.386(2) ?
    C3A H3AA . 0.9500 ?
    C4A C5A . 1.381(2) ?
    C5A C6A . 1.391(2) ?
    C5A H5AA . 0.9500 ?
    C6A H6AA . 0.9500 ?
    C7A H7AA . 0.9800 ?
    C7A H7AB . 0.9800 ?
    C7A H7AC . 0.9800 ?
    O1B C1B . 1.241(2) ?
    O21B N2B . 1.2334(18) ?
    O22B N2B . 1.2278(18) ?
    O41B N4B . 1.2364(19) ?
    O42B N4B . 1.227(2) ?
    O61B N6B . 1.2250(19) ?
    O62B N6B . 1.2280(19) ?
    N2B C2B . 1.4534(19) ?
    N4B C4B . 1.445(2) ?
    N6B C6B . 1.463(2) ?
    C1B C2B . 1.457(2) ?
    C1B C6B . 1.460(2) ?
    C2B C3B . 1.374(2) ?
    C3B C4B . 1.390(2) ?
    C3B H3BA . 0.9500 ?
    C4B C5B . 1.385(2) ?
    C5B C6B . 1.368(2) ?
    C5B H5BA . 0.9500 ?
loop_
    _geom_angle_atom_site_label_1
    _geom_angle_atom_site_label_2
    _geom_angle_atom_site_label_3
    _geom_angle_site_symmetry_1
    _geom_angle_site_symmetry_3
    _geom_angle
    _geom_angle_publ_flag
    O2A N1A O1A . . 123.73(15) ?
    O2A N1A C4A . . 118.54(14) ?
    O1A N1A C4A . . 117.73(15) ?
    C8A N2A C2A . . 123.28(13) ?
    C8A N2A H2AA . . 118.4 ?
    C2A N2A H2AA . . 118.4 ?
    C8A N3A H3AB . . 120.0 ?
    C8A N3A H3AC . . 120.0 ?
    H3AB N3A H3AC . . 120.0 ?
    C8A N4A H4AA . . 120.0 ?
    C8A N4A H4AB . . 120.0 ?
    H4AA N4A H4AB . . 120.0 ?
    C2A C1A C6A . . 117.73(16) ?
    C2A C1A C7A . . 121.12(15) ?
    C6A C1A C7A . . 121.14(16) ?
    C3A C2A C1A . . 121.89(14) ?
    C3A C2A N2A . . 118.23(15) ?
    C1A C2A N2A . . 119.82(15) ?
    C2A C3A C4A . . 118.15(15) ?
    C2A C3A H3AA . . 120.9 ?
    C4A C3A H3AA . . 120.9 ?
    C5A C4A C3A . . 122.45(16) ?
    C5A C4A N1A . . 119.67(14) ?
    C3A C4A N1A . . 117.86(15) ?
    C4A C5A C6A . . 118.22(15) ?
    C4A C5A H5AA . . 120.9 ?
    C6A C5A H5AA . . 120.9 ?
    C5A C6A C1A . . 121.56(16) ?
    C5A C6A H6AA . . 119.2 ?
    C1A C6A H6AA . . 119.2 ?
    C1A C7A H7AA . . 109.5 ?
    C1A C7A H7AB . . 109.5 ?
    H7AA C7A H7AB . . 109.5 ?
    C1A C7A H7AC . . 109.5 ?
    H7AA C7A H7AC . . 109.5 ?
    H7AB C7A H7AC . . 109.5 ?
    N3A C8A N4A . . 120.59(14) ?
    N3A C8A N2A . . 120.75(14) ?
    N4A C8A N2A . . 118.67(14) ?
    O22B N2B O21B . . 122.00(13) ?
    O22B N2B C2B . . 118.56(13) ?
    O21B N2B C2B . . 119.43(13) ?
    O42B N4B O41B . . 122.85(15) ?
    O42B N4B C4B . . 118.43(14) ?
    O41B N4B C4B . . 118.72(14) ?
    O61B N6B O62B . . 122.78(14) ?
    O61B N6B C6B . . 117.97(14) ?
    O62B N6B C6B . . 119.25(13) ?
    O1B C1B C2B . . 124.20(14) ?
    O1B C1B C6B . . 124.04(15) ?
    C2B C1B C6B . . 111.76(14) ?
    C3B C2B N2B . . 116.04(14) ?
    C3B C2B C1B . . 124.33(14) ?
    N2B C2B C1B . . 119.63(14) ?
    C2B C3B C4B . . 118.92(15) ?
    C2B C3B H3BA . . 120.5 ?
    C4B C3B H3BA . . 120.5 ?
    C5B C4B C3B . . 121.16(15) ?
    C5B C4B N4B . . 119.33(14) ?
    C3B C4B N4B . . 119.48(14) ?
    C6B C5B C4B . . 119.76(15) ?
    C6B C5B H5BA . . 120.1 ?
    C4B C5B H5BA . . 120.1 ?
    C5B C6B C1B . . 123.85(15) ?
    C5B C6B N6B . . 116.32(14) ?
    C1B C6B N6B . . 119.79(14) ?
loop_
    _geom_torsion_atom_site_label_1
    _geom_torsion_atom_site_label_2
    _geom_torsion_atom_site_label_3
    _geom_torsion_atom_site_label_4
    _geom_torsion_site_symmetry_1
    _geom_torsion_site_symmetry_2
    _geom_torsion_site_symmetry_3
    _geom_torsion_site_symmetry_4
    _geom_torsion
    _geom_torsion_publ_flag
    C6A C1A C2A C3A . . . . -0.7(2) ?
    C7A C1A C2A C3A . . . . -179.70(15) ?
    C6A C1A C2A N2A . . . . 176.60(13) ?
    C7A C1A C2A N2A . . . . -2.4(2) ?
    C8A N2A C2A C3A . . . . -94.78(19) ?
    C8A N2A C2A C1A . . . . 87.8(2) ?
    C1A C2A C3A C4A . . . . 0.8(2) ?
    N2A C2A C3A C4A . . . . -176.51(13) ?
    C2A C3A C4A C5A . . . . -0.3(2) ?
    C2A C3A C4A N1A . . . . 177.78(13) ?
    O2A N1A C4A C5A . . . . -176.41(15) ?
    O1A N1A C4A C5A . . . . 3.7(2) ?
    O2A N1A C4A C3A . . . . 5.4(2) ?
    O1A N1A C4A C3A . . . . -174.45(14) ?
    C3A C4A C5A C6A . . . . -0.3(2) ?
    N1A C4A C5A C6A . . . . -178.34(14) ?
    C4A C5A C6A C1A . . . . 0.4(2) ?
    C2A C1A C6A C5A . . . . 0.1(2) ?
    C7A C1A C6A C5A . . . . 179.07(15) ?
    C2A N2A C8A N3A . . . . 1.0(2) ?
    C2A N2A C8A N4A . . . . -179.04(15) ?
    O22B N2B C2B C3B . . . . 14.1(2) ?
    O21B N2B C2B C3B . . . . -164.83(15) ?
    O22B N2B C2B C1B . . . . -165.51(15) ?
    O21B N2B C2B C1B . . . . 15.6(2) ?
    O1B C1B C2B C3B . . . . -175.27(16) ?
    C6B C1B C2B C3B . . . . 4.9(2) ?
    O1B C1B C2B N2B . . . . 4.3(3) ?
    C6B C1B C2B N2B . . . . -175.56(14) ?
    N2B C2B C3B C4B . . . . 177.91(15) ?
    C1B C2B C3B C4B . . . . -2.5(3) ?
    C2B C3B C4B C5B . . . . -2.0(3) ?
    C2B C3B C4B N4B . . . . 179.95(15) ?
    O42B N4B C4B C5B . . . . -4.7(3) ?
    O41B N4B C4B C5B . . . . 176.06(16) ?
    O42B N4B C4B C3B . . . . 173.45(18) ?
    O41B N4B C4B C3B . . . . -5.8(3) ?
    C3B C4B C5B C6B . . . . 3.5(3) ?
    N4B C4B C5B C6B . . . . -178.40(15) ?
    C4B C5B C6B C1B . . . . -0.7(3) ?
    C4B C5B C6B N6B . . . . -178.21(15) ?
    O1B C1B C6B C5B . . . . 176.90(16) ?
    C2B C1B C6B C5B . . . . -3.2(2) ?
    O1B C1B C6B N6B . . . . -5.6(2) ?
    C2B C1B C6B N6B . . . . 174.21(14) ?
    O61B N6B C6B C5B . . . . 13.8(2) ?
    O62B N6B C6B C5B . . . . -165.22(16) ?
    O61B N6B C6B C1B . . . . -163.84(16) ?
    O62B N6B C6B C1B . . . . 17.1(2) ?
loop_
    _geom_hbond_atom_site_label_D
    _geom_hbond_atom_site_label_H
    _geom_hbond_atom_site_label_A
    _geom_hbond_site_symmetry_A
    _geom_hbond_distance_DH
    _geom_hbond_distance_HA
    _geom_hbond_distance_DA
    _geom_hbond_angle_DHA
    N2A H2AA O22B 2_776 0.88 2.20 3.0737(18) 171.3
    N3A H3AB O1B . 0.88 2.03 2.7866(18) 143.0
    N3A H3AB O62B . 0.88 2.35 3.0882(18) 141.8
    N3A H3AC O1A 2_667 0.88 2.32 2.9808(19) 131.5
    N4A H4AA O1B . 0.88 1.98 2.7499(18) 144.7
    N4A H4AA O21B . 0.88 2.34 3.0683(19) 140.7
    N4A H4AB O21B 2_776 0.88 2.11 2.9572(18) 162.7
    C3A H3AA O41B 2_676 0.95 2.37 3.262(2) 155.3
    C7A H7AB O1B 2_766 0.98 2.56 3.447(2) 151.0
