# Supplementary material for: 1-(2-Methyl-5-nitro­phenyl)guanidinium picrate
Source: Acta Crystallogr Sect E Struct Rep Online. 2009 Oct 17;65(Pt 11):o2788–9. doi: 10.1107/S1600536809037647 (PMC2971333; doi:10.1107/S1600536809037647)
Supplement: Supplementary file 2 [file e-65-o2788-Isup2.hkl]

# 
# h,k,l, Fc-squared, Fo-squared, sigma(Fo-squared) and status flag 
# 
data_I
_shelx_title ' hsy624 in P-1' 
_shelx_refln_list_code          4 
_shelx_F_calc_maximum       83.97 
_exptl_crystal_F_000       436.00 
_reflns_d_resolution_high  0.8024 
 
loop_ 
 _symmetry_equiv_pos_as_xyz 
 'x, y, z' 
 '-x, -y, -z' 
 
_cell_length_a     7.1318 
_cell_length_b    10.6239 
_cell_length_c    11.9564 
_cell_angle_alpha  84.257 
_cell_angle_beta   74.497 
_cell_angle_gamma  77.559 
 
_shelx_F_squared_multiplier     1.000 
 
loop_ 
 _refln_index_h 
 _refln_index_k 
 _refln_index_l 
 _refln_F_squared_calc 
 _refln_F_squared_meas 
 _refln_F_squared_sigma 
 _refln_observed_status 
   1   0   0      425.70      436.25      1.89 o 
   2   0   0     2000.58     1841.50      6.55 o 
   3   0   0      239.68      214.97      2.34 o 
   4   0   0       35.13       42.55      1.78 o 
   5   0   0        0.35        8.49      3.24 o 
   6   0   0        2.50        1.34      2.57 o 
   7   0   0       14.01       10.69      3.25 o 
   8   0   0      107.38      113.42      3.12 o 
  -8   1   0        0.04       -0.68      2.54 o 
  -7   1   0       90.22       96.70      4.81 o 
  -6   1   0      120.30      114.68      4.64 o 
  -5   1   0       17.58       19.18      3.14 o 
  -4   1   0        6.18        8.82      1.22 o 
  -3   1   0       83.70       88.62      1.59 o 
  -2   1   0       95.78       97.61      1.85 o 
  -1   1   0     3100.35     2936.63     30.48 o 
   0   1   0       74.46       85.42      1.01 o 
   1   1   0      521.50      488.17      7.57 o 
   2   1   0     2015.28     1926.77      4.27 o 
   3   1   0     2071.00     2003.15      5.53 o 
   4   1   0       28.99       20.80      1.21 o 
   5   1   0      641.80      683.56     23.06 o 
   6   1   0       65.03       65.07      4.96 o 
   7   1   0       12.18       10.40      1.92 o 
   8   1   0        1.08       -2.58      2.58 o 
  -7   2   0        5.03        6.52      3.04 o 
  -6   2   0        1.61        0.60      2.35 o 
  -5   2   0       11.43       14.63      3.81 o 
  -4   2   0       11.54       13.22      1.27 o 
  -3   2   0        0.46        0.62      0.70 o 
  -2   2   0      757.70      745.78      6.96 o 
  -1   2   0      924.22      781.22      4.16 o 
   0   2   0     2739.91     2677.96     18.02 o 
   1   2   0       10.67       13.69      1.04 o 
   2   2   0      296.12      338.67      2.48 o 
   3   2   0     1407.56     1354.67      6.63 o 
   4   2   0       32.30       46.75      2.07 o 
   5   2   0      216.22      217.39      4.20 o 
   6   2   0       26.03       27.56      2.39 o 
   7   2   0       13.97       12.74      1.69 o 
   8   2   0       99.35      107.29      3.39 o 
  -7   3   0       88.92      102.94      4.30 o 
  -6   3   0       70.59       70.24      4.18 o 
  -5   3   0        1.02        1.15      2.49 o 
  -4   3   0       66.97       64.16      2.77 o 
  -3   3   0        9.95       10.57      1.06 o 
  -2   3   0      443.10      402.38      5.95 o 
  -1   3   0       15.59       18.37      1.17 o 
   0   3   0     2437.16     2564.83      7.24 o 
   1   3   0      113.11      121.98      2.48 o 
   2   3   0      128.11      151.60      4.63 o 
   3   3   0      408.54      393.12      3.88 o 
   4   3   0       32.11       32.89      1.34 o 
   5   3   0      147.27      159.80      2.53 o 
   6   3   0      243.51      212.35      4.09 o 
   7   3   0        1.04       -1.91      1.91 o 
   8   3   0       12.28       12.53      3.17 o 
  -7   4   0        0.09        1.12      2.64 o 
  -6   4   0        3.80        1.88      3.15 o 
  -5   4   0       69.21       69.11      3.00 o 
  -4   4   0       72.79       80.17      2.87 o 
  -3   4   0       52.61       58.35      2.51 o 
  -2   4   0      515.52      596.55      4.51 o 
  -1   4   0      156.22      150.74      1.82 o 
   0   4   0      744.57      776.22      4.59 o 
   1   4   0      912.47      874.34      4.66 o 
   2   4   0      550.85      642.99      5.66 o 
   3   4   0      176.72      174.04      3.69 o 
   4   4   0      205.35      205.30      2.83 o 
   5   4   0      118.17      111.80      3.42 o 
   6   4   0       50.94       54.84      2.64 o 
   7   4   0        6.34        3.29      1.81 o 
   8   4   0        7.14        7.45      1.62 o 
  -6   5   0        8.32        3.79      2.80 o 
  -5   5   0       13.09       10.95      3.30 o 
  -4   5   0       18.17       18.09      2.35 o 
  -3   5   0     1014.01     1042.43     14.76 o 
  -2   5   0      438.42      505.56     22.80 o 
  -1   5   0       40.67       45.94      2.09 o 
   0   5   0        0.84        0.64      1.19 o 
   1   5   0        4.40        0.88      0.92 o 
   2   5   0       33.53       30.25      1.25 o 
   3   5   0      321.47      360.37      5.37 o 
   4   5   0       48.31       44.43      1.99 o 
   5   5   0       45.10       42.77      1.70 o 
   6   5   0      201.84      178.34      3.46 o 
   7   5   0        2.33        0.97      1.95 o 
   8   5   0        2.54        1.50      1.73 o 
  -6   6   0       49.18       49.23      3.24 o 
  -5   6   0       22.51       15.24      3.03 o 
  -4   6   0       11.91       14.58      3.21 o 
  -3   6   0        6.27        3.08      3.20 o 
  -2   6   0      253.14      288.12      6.06 o 
  -1   6   0      449.72      508.25      8.66 o 
   0   6   0     1410.12     1427.16     12.05 o 
   1   6   0      144.76      136.54      2.86 o 
   2   6   0       81.06       79.89      2.40 o 
   3   6   0      360.00      384.06      8.08 o 
   4   6   0       27.40       33.03      1.24 o 
   5   6   0        1.47        1.97      1.35 o 
   6   6   0       68.98       58.21      2.56 o 
   7   6   0        2.26        1.62      1.54 o 
   8   6   0      243.78      255.79      4.36 o 
  -6   7   0        0.26        2.89      2.21 o 
  -5   7   0        0.00       -0.45      2.69 o 
  -4   7   0        7.66        7.80      2.98 o 
  -3   7   0       44.65       44.97      5.80 o 
  -2   7   0       85.67       90.15      7.38 o 
  -1   7   0      345.57      409.54      7.17 o 
   0   7   0      707.18      749.98     23.86 o 
   1   7   0      154.76      167.85      3.40 o 
   2   7   0       66.45       77.41      2.60 o 
   3   7   0       18.11       19.79      1.71 o 
   4   7   0      542.00      536.81      5.93 o 
   5   7   0       16.50       15.77      1.37 o 
   6   7   0        0.90       -0.64      1.71 o 
   7   7   0        6.69        7.00      2.12 o 
   8   7   0       67.07       70.27      2.32 o 
  -5   8   0        9.53       10.23      2.30 o 
  -4   8   0       22.93       25.11      1.91 o 
  -3   8   0       39.13       33.19      2.25 o 
  -2   8   0      273.02      271.79     15.23 o 
  -1   8   0      414.31      384.11      6.16 o 
   0   8   0        1.62        3.26      2.77 o 
   1   8   0       22.08       22.41      3.11 o 
   2   8   0      697.03      712.22     40.70 o 
   3   8   0      775.46      770.23     11.07 o 
   4   8   0      847.36      839.44      7.12 o 
   5   8   0        6.87        6.56      1.33 o 
   6   8   0       17.73       21.82      1.86 o 
   7   8   0      116.61      128.27      3.67 o 
  -4   9   0        0.58       -0.23      1.94 o 
  -3   9   0      199.17      202.91      5.10 o 
  -2   9   0       41.99       39.77      2.45 o 
  -1   9   0       35.26       29.97      2.60 o 
   0   9   0        2.94        3.37      2.69 o 
   1   9   0      208.40      191.30      5.35 o 
   2   9   0     1097.21     1091.17     10.32 o 
   3   9   0      183.74      186.40      5.83 o 
   4   9   0      388.24      378.39      8.16 o 
   5   9   0       78.81       87.22      3.58 o 
   6   9   0        0.78        0.23      1.36 o 
  -4  10   0        3.47        0.44      2.06 o 
  -3  10   0        9.65       10.75      1.66 o 
  -2  10   0        0.10       -1.66      1.66 o 
  -1  10   0        2.65        1.67      1.83 o 
   0  10   0        1.10       -0.73      2.07 o 
   1  10   0      215.12      195.74      5.65 o 
   2  10   0       51.76       51.96      3.28 o 
   3  10   0        5.23        6.91      2.37 o 
   4  10   0       18.12       13.47      2.22 o 
   5  10   0      146.09      156.15      4.82 o 
   6  10   0       23.64       28.35      2.03 o 
  -3  11   0       27.62       33.36      2.21 o 
  -2  11   0        4.98        2.31      1.56 o 
  -1  11   0       37.01       39.89      2.54 o 
   0  11   0        0.11        1.34      1.70 o 
   1  11   0        7.77       12.91      4.09 o 
   2  11   0      113.01      128.34      4.14 o 
   3  11   0       36.15       43.85      2.85 o 
   4  11   0       26.42       34.24      2.73 o 
   5  11   0       80.99       94.64      3.27 o 
  -1  12   0       64.99       72.43      2.95 o 
   0  12   0       42.31       51.48      3.50 o 
   1  12   0        6.01        3.79      2.93 o 
   2  12   0       71.41       61.76      4.43 o 
   3  12   0       12.83        9.97      1.89 o 
   4  12   0       14.20       20.65      1.84 o 
   5  12   0        1.51        1.45      1.26 o 
   1  13   0      131.27      138.32      3.67 o 
   2  13   0        7.71        8.17      2.19 o 
   3  13   0       48.61       48.90      2.82 o 
  -4 -12   1        0.91        3.77      1.55 o 
  -3 -12   1       15.10       17.59      1.88 o 
  -2 -12   1        0.71        2.25      3.01 o 
  -1 -12   1       52.52       52.63      4.27 o 
   0 -12   1        5.50        8.78      2.83 o 
  -5 -11   1       22.10       23.73      1.95 o 
  -4 -11   1        1.47        2.64      1.67 o 
  -3 -11   1       41.68       42.13      3.09 o 
  -2 -11   1       25.16       25.45      2.36 o 
  -1 -11   1        3.17        1.27      2.27 o 
   0 -11   1       15.95       15.98      2.04 o 
   1 -11   1       24.85       32.55      3.60 o 
   2 -11   1        3.38        7.05      1.82 o 
   3 -11   1       37.25       42.38      2.49 o 
  -6 -10   1       65.36       77.74      2.71 o 
  -5 -10   1      184.91      190.02      5.06 o 
  -4 -10   1      165.10      171.40      5.49 o 
  -3 -10   1       15.71       18.23      2.41 o 
  -2 -10   1      509.08      523.22     17.94 o 
  -1 -10   1       17.30       17.41      2.09 o 
   0 -10   1      159.29      146.60      6.96 o 
   1 -10   1       61.44       60.10      5.17 o 
   2 -10   1       34.29       32.71      2.76 o 
   3 -10   1       55.37       55.02      2.18 o 
   4 -10   1       15.36       16.64      1.95 o 
  -6  -9   1       20.91       24.13      1.61 o 
  -5  -9   1       20.27       18.76      1.81 o 
  -4  -9   1      194.93      183.05      5.96 o 
  -3  -9   1      112.89      110.34      4.74 o 
  -2  -9   1      161.18      161.60      9.30 o 
  -1  -9   1      101.51       93.15      3.00 o 
   0  -9   1      249.53      229.47      6.16 o 
   1  -9   1        9.70       10.55      2.36 o 
   2  -9   1       12.04       10.63      2.05 o 
   3  -9   1       22.06       19.31      2.33 o 
   4  -9   1       45.95       44.32      1.90 o 
   5  -9   1      103.78      103.15      2.88 o 
  -7  -8   1      215.38      260.58      4.47 o 
  -6  -8   1        9.24       10.21      2.62 o 
  -5  -8   1       21.28       21.62      2.65 o 
  -4  -8   1      118.84      116.42      2.54 o 
  -3  -8   1      108.29       99.17      3.32 o 
  -2  -8   1      168.15      162.30     12.19 o 
  -1  -8   1       27.41       33.46      2.20 o 
   0  -8   1      582.12      584.29     29.51 o 
   1  -8   1       11.76       11.83      3.61 o 
   2  -8   1        0.70       -0.90      2.22 o 
   3  -8   1       27.83       24.98      2.71 o 
   4  -8   1       53.58       48.00      2.23 o 
   5  -8   1        8.70        4.26      2.37 o 
  -7  -7   1       19.58       20.58      2.19 o 
  -6  -7   1      563.67      586.46     25.13 o 
  -5  -7   1       38.45       37.30      1.68 o 
  -4  -7   1     2422.03     2397.34     27.03 o 
  -3  -7   1      203.29      205.51     12.33 o 
  -2  -7   1        5.03        5.51      1.95 o 
  -1  -7   1        1.95        4.95      1.56 o 
   0  -7   1      602.07      601.62     13.24 o 
   1  -7   1        2.29        2.95      1.92 o 
   2  -7   1       20.38       22.06      2.62 o 
   3  -7   1        0.73        5.72      2.47 o 
   4  -7   1       90.01       96.81      8.75 o 
   5  -7   1      297.01      283.46      6.68 o 
   6  -7   1        3.52        2.70      2.12 o 
  -8  -6   1       58.20       66.78      2.39 o 
  -7  -6   1       86.96       80.22      3.54 o 
  -6  -6   1       94.61       94.76      5.97 o 
  -5  -6   1      255.74      249.28      4.45 o 
  -4  -6   1     2477.56     2526.60     10.10 o 
  -3  -6   1        5.20       11.62      1.80 o 
  -2  -6   1       37.04       35.12      1.73 o 
  -1  -6   1       23.92       29.02      1.61 o 
   0  -6   1     1127.98     1245.18     11.52 o 
   1  -6   1       18.75       30.20      6.26 o 
   2  -6   1      103.73      121.98      2.77 o 
   3  -6   1        6.99        6.74      2.08 o 
   4  -6   1       10.30       11.07      2.19 o 
   5  -6   1        0.69        2.27      2.83 o 
   6  -6   1       24.10       26.04      2.13 o 
  -8  -5   1      185.65      195.52      3.84 o 
  -7  -5   1      114.81      124.90     12.28 o 
  -6  -5   1       95.07      100.07     10.89 o 
  -5  -5   1       15.85       14.10      1.43 o 
  -4  -5   1        4.61        2.70      2.38 o 
  -3  -5   1      311.23      353.96      5.49 o 
  -2  -5   1       47.00       43.42      1.67 o 
  -1  -5   1     1536.93     1564.94     17.77 o 
   0  -5   1      268.24      252.08      4.72 o 
   1  -5   1      367.67      349.82     12.10 o 
   2  -5   1       64.45       85.52      4.21 o 
   3  -5   1       30.62       22.82      2.41 o 
   4  -5   1      143.42      145.76      7.04 o 
   5  -5   1       33.84       27.68      2.42 o 
   6  -5   1       10.97       10.06      2.89 o 
   7  -5   1        6.69        6.03      2.20 o 
  -8  -4   1       25.81       28.75      2.26 o 
  -7  -4   1       23.21       21.71      2.09 o 
  -6  -4   1       57.14       61.99      2.69 o 
  -5  -4   1       38.63       28.27      1.62 o 
  -4  -4   1        6.31        7.49      1.90 o 
  -3  -4   1      178.60      192.00      3.79 o 
  -2  -4   1      111.92      122.15      2.80 o 
  -1  -4   1     1270.90     1255.42     17.22 o 
   0  -4   1      140.57      135.78      1.96 o 
   1  -4   1      132.78      116.78      2.00 o 
   2  -4   1       81.31       80.94      1.90 o 
   3  -4   1      125.37      143.50      2.90 o 
   4  -4   1      761.71      775.91      7.41 o 
   5  -4   1        7.09        7.61      2.16 o 
   6  -4   1       12.46       12.98      2.24 o 
   7  -4   1        3.94        2.76      1.89 o 
  -8  -3   1        4.07        5.39      2.03 o 
  -7  -3   1        0.12       -0.27      1.86 o 
  -6  -3   1       13.54       10.73      1.82 o 
  -5  -3   1       31.72       31.67      2.43 o 
  -4  -3   1       56.11       61.27      2.98 o 
  -3  -3   1       33.86       35.45      1.59 o 
  -2  -3   1      190.04      215.77      1.99 o 
  -1  -3   1      371.69      333.25      2.83 o 
   0  -3   1      171.18      175.82      2.39 o 
   1  -3   1      674.95      649.94      5.04 o 
   2  -3   1      470.32      483.70      7.04 o 
   3  -3   1      103.45      102.19      2.30 o 
   4  -3   1       37.38       38.84      4.39 o 
   5  -3   1        0.00       -1.58      2.17 o 
   6  -3   1      359.94      378.02      9.82 o 
   7  -3   1       70.48       72.81      2.86 o 
  -8  -2   1       91.29       99.34      2.94 o 
  -7  -2   1       33.92       29.02      1.79 o 
  -6  -2   1       10.34       11.01      1.76 o 
  -5  -2   1      111.88      118.02      3.50 o 
  -4  -2   1       26.96       27.42      1.53 o 
  -3  -2   1       30.08       25.64      1.37 o 
  -2  -2   1     1063.20     1044.39      4.45 o 
  -1  -2   1      643.61      564.71      2.09 o 
   0  -2   1     5665.09     5639.02    295.25 o 
   1  -2   1      211.10      198.99      4.23 o 
   2  -2   1      570.82      525.50      3.64 o 
   3  -2   1       28.83       30.11      0.97 o 
   4  -2   1      625.05      635.43      5.79 o 
   5  -2   1      116.30      125.46      3.31 o 
   6  -2   1       23.20       21.64      2.07 o 
   7  -2   1        4.11        2.54      2.17 o 
   8  -2   1      663.64      681.55      6.54 o 
  -7  -1   1        0.64        2.08      1.69 o 
  -6  -1   1       11.85       13.03      3.82 o 
  -5  -1   1     1238.73     1331.25     16.87 o 
  -4  -1   1        0.82        0.49      0.95 o 
  -3  -1   1     2109.68     1946.17      8.37 o 
  -2  -1   1      909.21      923.07      3.61 o 
  -1  -1   1      449.82      433.06      6.07 o 
   0  -1   1      572.77      578.03     16.13 o 
   1  -1   1     1309.00     1251.59      5.24 o 
   2  -1   1     2228.73     2101.61      4.71 o 
   3  -1   1      407.57      405.27      3.22 o 
   4  -1   1      178.67      147.91      4.06 o 
   5  -1   1        2.25        1.53      2.36 o 
   6  -1   1        1.10       -0.20      3.29 o 
   7  -1   1        0.10        0.60      3.24 o 
   8  -1   1       72.21       77.03      3.20 o 
  -7   0   1        0.51        4.17      2.04 o 
  -6   0   1        0.47        0.71      2.48 o 
  -5   0   1        1.06        0.43      1.61 o 
  -4   0   1     2264.01     2190.39     28.59 o 
  -3   0   1      231.02      203.07      2.51 o 
  -2   0   1      362.48      335.32      3.02 o 
  -1   0   1     1134.16     1113.52      2.89 o 
   1   0   1       20.82       18.27      0.66 o 
   2   0   1      787.70      769.81      5.57 o 
   3   0   1       10.87       10.52      0.71 o 
   4   0   1      153.99      157.53      3.89 o 
   5   0   1       27.65       31.13      3.43 o 
   6   0   1        0.00       10.31      2.37 o 
   7   0   1       53.28       48.69      3.89 o 
   8   0   1       11.36       10.10      2.54 o 
  -7   1   1       43.65       44.07      3.96 o 
  -6   1   1      350.50      361.67     11.63 o 
  -5   1   1      365.18      373.73      7.74 o 
  -4   1   1      368.46      345.76      4.40 o 
  -3   1   1       26.22       26.16      0.98 o 
  -2   1   1     4807.52     4427.46     23.30 o 
  -1   1   1      112.94      105.31      1.41 o 
   0   1   1     1515.67     1428.46     15.31 o 
   1   1   1      603.95      566.03      2.22 o 
   2   1   1     2785.38     2749.22     20.17 o 
   3   1   1      333.02      353.86      5.19 o 
   4   1   1       37.53       34.68      1.25 o 
   5   1   1       51.53       53.34      2.94 o 
   6   1   1       14.66       16.00      2.66 o 
   7   1   1        0.66        2.53      1.99 o 
   8   1   1       18.37       19.98      2.67 o 
  -7   2   1       76.67       82.82      4.52 o 
  -6   2   1       13.96       14.98      2.26 o 
  -5   2   1       38.03       38.01      2.45 o 
  -4   2   1       70.65       68.13      1.78 o 
  -3   2   1       22.02       18.25      1.00 o 
  -2   2   1       88.94       85.52      1.33 o 
  -1   2   1     6522.46     6195.00     76.00 o 
   0   2   1     6097.74     5511.47     39.91 o 
   1   2   1       89.71       76.95      1.74 o 
   2   2   1     1151.84     1106.23      7.03 o 
   3   2   1     5700.24     5603.88     15.66 o 
   4   2   1     2606.72     2680.29     39.37 o 
   5   2   1        0.26        1.85      2.75 o 
   6   2   1       11.55       12.68      2.35 o 
   7   2   1      202.43      189.95      3.36 o 
   8   2   1        7.26        5.04      2.51 o 
  -7   3   1      103.55      123.93      4.41 o 
  -6   3   1      117.86      123.52      4.94 o 
  -5   3   1      213.80      221.21      6.33 o 
  -4   3   1       78.58       80.35      3.85 o 
  -3   3   1     1934.28     1961.30      9.80 o 
  -2   3   1     2024.75     2089.64      8.84 o 
  -1   3   1     1091.13      954.43      5.21 o 
   0   3   1      244.15      248.07      8.36 o 
   1   3   1        1.56        5.17      1.19 o 
   2   3   1     2262.26     2066.69      7.50 o 
   3   3   1       82.57      102.53      2.15 o 
   4   3   1      547.66      593.11      5.12 o 
   5   3   1      361.34      341.69      7.60 o 
   6   3   1        0.32        1.12      1.46 o 
   7   3   1      101.65      100.41      3.20 o 
   8   3   1        6.18        6.54      1.64 o 
  -7   4   1      101.39      115.16      3.68 o 
  -6   4   1      320.13      345.56      7.03 o 
  -5   4   1       13.68       12.81      3.33 o 
  -4   4   1        6.52        0.45      2.40 o 
  -3   4   1        0.07       -0.42      1.08 o 
  -2   4   1      484.36      569.27      3.82 o 
  -1   4   1      162.83      184.75      2.60 o 
   0   4   1       19.63       18.06      0.69 o 
   1   4   1      499.88      499.24      4.43 o 
   2   4   1      389.61      356.96      2.96 o 
   3   4   1       23.91       26.02      2.04 o 
   4   4   1       15.70       17.09      1.30 o 
   5   4   1       46.68       47.20      1.62 o 
   6   4   1      278.65      240.17      3.63 o 
   7   4   1      156.07      138.39      3.50 o 
   8   4   1      212.11      221.82      3.39 o 
  -6   5   1       38.53       36.78      3.00 o 
  -5   5   1       21.60       22.75      3.27 o 
  -4   5   1       50.52       59.91      5.15 o 
  -3   5   1       92.64      107.68      3.80 o 
  -2   5   1        1.05       -0.12      1.05 o 
  -1   5   1       47.35       41.42      1.45 o 
   0   5   1        1.29        0.20      1.16 o 
   1   5   1       80.37      105.72      2.49 o 
   2   5   1       43.70       38.17      1.65 o 
   3   5   1      152.24      150.87      3.60 o 
   4   5   1       86.07       91.07      2.58 o 
   5   5   1       16.55       17.75      1.46 o 
   6   5   1        9.05        6.63      1.38 o 
   7   5   1       10.39       10.68      2.21 o 
   8   5   1       20.53       17.73      1.54 o 
  -6   6   1        2.05        0.82      1.80 o 
  -5   6   1      251.52      249.21      6.20 o 
  -4   6   1        2.61        4.04      2.39 o 
  -3   6   1       21.97       18.75      2.62 o 
  -2   6   1        0.60        2.41      2.45 o 
  -1   6   1       45.47       39.22      1.70 o 
   0   6   1      257.69      237.77      5.15 o 
   1   6   1        6.95        9.65      1.25 o 
   2   6   1      163.80      172.77      3.24 o 
   3   6   1        0.70        1.89      1.10 o 
   4   6   1      107.75       95.27      2.15 o 
   5   6   1      330.50      317.76      3.55 o 
   6   6   1       27.11       25.70      1.51 o 
   7   6   1        0.16        0.74      1.51 o 
   8   6   1        5.09        3.36      1.63 o 
  -5   7   1       33.76       35.62      2.84 o 
  -4   7   1       14.33       12.48      3.19 o 
  -3   7   1      104.72       97.13      3.01 o 
  -2   7   1      125.54      124.78      6.88 o 
  -1   7   1       22.59       19.67      2.04 o 
   0   7   1     1024.85     1042.69     23.27 o 
   1   7   1      235.71      223.25      3.85 o 
   2   7   1       25.53       25.56      1.86 o 
   3   7   1       78.39       73.55      4.70 o 
   4   7   1        1.78        1.05      1.16 o 
   5   7   1      401.89      382.72      3.87 o 
   6   7   1       37.02       36.34      1.50 o 
   7   7   1       77.62       69.53      3.34 o 
  -5   8   1        4.07        4.87      2.20 o 
  -4   8   1       15.99       10.61      2.39 o 
  -3   8   1       21.68       17.94      2.00 o 
  -2   8   1       18.35       11.79      2.06 o 
  -1   8   1      195.17      172.58      4.23 o 
   0   8   1       18.06       19.01      2.34 o 
   1   8   1       57.42       52.30      3.29 o 
   2   8   1      163.10      163.22      6.59 o 
   3   8   1     1996.98     1978.90     37.87 o 
   4   8   1      106.26      105.04      3.43 o 
   5   8   1      107.40      105.54      2.74 o 
   6   8   1        3.19        3.05      1.19 o 
   7   8   1        7.89        8.12      1.80 o 
  -4   9   1        4.56        2.84      2.04 o 
  -3   9   1       48.17       44.58      2.16 o 
  -2   9   1       19.31       15.07      1.97 o 
  -1   9   1       25.74       20.80      2.28 o 
   0   9   1      183.64      170.11      4.45 o 
   1   9   1       56.93       51.58      3.39 o 
   2   9   1        0.02        1.04      2.79 o 
   3   9   1     1917.64     1814.27     16.80 o 
   4   9   1      136.55      141.18      6.45 o 
   5   9   1      447.57      438.23     11.43 o 
   6   9   1       33.17       33.82      2.07 o 
  -3  10   1       84.85       75.75      2.57 o 
  -2  10   1        3.01        4.52      1.68 o 
  -1  10   1        0.09        0.35      1.99 o 
   0  10   1        4.45        4.94      2.17 o 
   1  10   1        0.27       -0.44      2.34 o 
   2  10   1     1020.33     1141.33     12.58 o 
   3  10   1       67.24       72.45      3.84 o 
   4  10   1       44.88       50.17      3.32 o 
   5  10   1        6.43        6.02      1.32 o 
   6  10   1      124.17      146.28      3.96 o 
  -3  11   1       17.28       10.02      1.75 o 
  -2  11   1        1.41        1.51      2.42 o 
  -1  11   1        0.88       -0.04      1.59 o 
   0  11   1       27.72       22.19      2.22 o 
   1  11   1      351.50      313.64      9.52 o 
   2  11   1        2.01        4.02      2.43 o 
   3  11   1       98.28      103.33      2.68 o 
   4  11   1        1.07       -0.05      1.98 o 
   5  11   1       18.17       20.57      2.25 o 
   6  11   1       58.54       60.99      2.30 o 
  -1  12   1        0.53        0.53      2.15 o 
   0  12   1       57.74       78.96      3.90 o 
   1  12   1        5.26        4.51      3.03 o 
   2  12   1       42.53       36.76      4.07 o 
   3  12   1      191.70      208.14     43.10 o 
   4  12   1      123.12      151.42      3.77 o 
   5  12   1       21.15       27.55      1.62 o 
   1  13   1        7.45        9.31      1.84 o 
   2  13   1        0.11        1.77      2.18 o 
   3  13   1       46.32       45.02      2.89 o 
  -4 -12   2        1.21        2.56      1.35 o 
  -3 -12   2        1.99        1.89      1.77 o 
  -2 -12   2        0.39        2.19      3.22 o 
  -1 -12   2        4.35        4.91      3.31 o 
   0 -12   2       49.63       53.82      3.38 o 
  -5 -11   2      170.84      201.84      4.02 o 
  -4 -11   2      160.41      196.03      4.72 o 
  -3 -11   2        2.17        3.61      1.81 o 
  -2 -11   2      134.43      150.46      4.31 o 
  -1 -11   2       40.66       40.47      1.93 o 
   0 -11   2       59.81       58.42      2.63 o 
   1 -11   2        0.46        0.20      1.78 o 
   2 -11   2        5.84        7.50      1.73 o 
   3 -11   2       34.60       32.24      1.36 o 
  -6 -10   2        0.24        1.49      1.49 o 
  -5 -10   2       21.66       18.18      2.18 o 
  -4 -10   2       24.65       26.77      2.72 o 
  -3 -10   2       27.41       26.26      2.79 o 
  -2 -10   2        1.66        2.00      1.83 o 
  -1 -10   2        2.18        1.91      2.32 o 
   0 -10   2      517.76      527.24     37.29 o 
   1 -10   2        7.24        6.51      2.01 o 
   2 -10   2       84.37       88.18      3.94 o 
   3 -10   2       10.04       10.96      4.03 o 
   4 -10   2       27.49       30.30      2.13 o 
  -6  -9   2      151.33      184.12     10.53 o 
  -5  -9   2      113.77      111.74      4.23 o 
  -4  -9   2        9.56       10.23      2.38 o 
  -3  -9   2       46.92       46.12      3.45 o 
  -2  -9   2       46.86       43.31      2.37 o 
  -1  -9   2       38.24       31.57      2.23 o 
   0  -9   2      242.47      227.01      8.48 o 
   1  -9   2      111.18      112.72      6.07 o 
   2  -9   2      149.34      142.19      5.11 o 
   3  -9   2       54.82       56.00      3.25 o 
   4  -9   2      196.76      212.65      3.43 o 
   5  -9   2        9.46        8.34      2.14 o 
  -7  -8   2       28.25       34.16      1.81 o 
  -6  -8   2       88.30       98.11      3.44 o 
  -5  -8   2       36.37       36.79      4.26 o 
  -4  -8   2       86.09       76.41      4.07 o 
  -3  -8   2      326.16      291.15     22.74 o 
  -2  -8   2        1.26        1.00      3.08 o 
  -1  -8   2       24.39       21.08      1.57 o 
   0  -8   2      311.21      295.27      3.74 o 
   1  -8   2       87.81       93.10      7.12 o 
   2  -8   2       50.01       43.85      3.52 o 
   3  -8   2       21.88       18.31      2.52 o 
   4  -8   2        0.26        2.63      1.71 o 
   5  -8   2       77.62       76.27      3.64 o 
  -7  -7   2        0.18        0.18      1.66 o 
  -6  -7   2       18.16       19.46      3.02 o 
  -5  -7   2      249.20      256.97      4.55 o 
  -4  -7   2       94.75       94.33      2.88 o 
  -3  -7   2        0.02        0.02      1.89 o 
  -2  -7   2       40.02       43.21      2.33 o 
  -1  -7   2        9.58        8.62      1.85 o 
   0  -7   2     1253.10     1419.70     21.03 o 
   1  -7   2      502.64      471.06      7.93 o 
   2  -7   2      218.97      222.92      5.85 o 
   3  -7   2        9.18        8.79      2.59 o 
   4  -7   2        0.00       -0.55      1.76 o 
   5  -7   2        3.62        3.69      2.74 o 
   6  -7   2        5.10        7.20      2.00 o 
  -7  -6   2       22.56       26.55      2.34 o 
  -6  -6   2      155.01      148.81      5.10 o 
  -5  -6   2      105.89      111.37      3.30 o 
  -4  -6   2      781.34      791.64      6.33 o 
  -3  -6   2       70.38       68.76      3.29 o 
  -2  -6   2       45.38       56.16      1.98 o 
  -1  -6   2       24.08       24.41      1.59 o 
   0  -6   2      202.47      236.65      3.62 o 
   1  -6   2      248.24      287.37      3.75 o 
   2  -6   2        0.63        2.67      2.32 o 
   3  -6   2        1.65        1.02      1.95 o 
   4  -6   2       12.10       15.39      1.68 o 
   5  -6   2       94.71       93.76      9.58 o 
   6  -6   2        0.62       -0.33      2.66 o 
  -7  -5   2       17.05       15.77      2.35 o 
  -6  -5   2       19.81       19.22      2.86 o 
  -5  -5   2      102.58      104.26      4.27 o 
  -4  -5   2       56.37       58.86      2.00 o 
  -3  -5   2      165.72      174.73      4.37 o 
  -2  -5   2     1815.91     1940.10     32.93 o 
  -1  -5   2     3393.44     3783.55     12.73 o 
   0  -5   2      969.16     1021.61      9.72 o 
   1  -5   2        3.11        2.98      0.89 o 
   2  -5   2       44.63       42.65      5.72 o 
   3  -5   2        0.43        1.67      2.79 o 
   4  -5   2       51.38       37.24      1.87 o 
   5  -5   2        9.65        6.31      1.82 o 
   6  -5   2        0.80        0.66      2.79 o 
   7  -5   2       12.20       15.12      2.30 o 
  -8  -4   2        1.24       -0.14      1.79 o 
  -7  -4   2      129.62      119.70      4.45 o 
  -6  -4   2       10.40        7.74      2.76 o 
  -5  -4   2       46.48       37.09      2.85 o 
  -4  -4   2      225.46      219.39      5.39 o 
  -3  -4   2      135.31      142.00      8.49 o 
  -2  -4   2      236.89      289.74     13.81 o 
  -1  -4   2     1336.68     1438.38      6.90 o 
   0  -4   2     2481.16     2600.93     13.70 o 
   1  -4   2     1122.77     1093.53     13.10 o 
   2  -4   2        0.11        1.06      0.93 o 
   3  -4   2        3.67        2.86      1.74 o 
   4  -4   2      542.56      541.96     13.95 o 
   5  -4   2      158.59      163.95      7.15 o 
   6  -4   2       10.45        7.03      2.64 o 
   7  -4   2        0.25        0.51      2.40 o 
  -8  -3   2        9.73       11.99      1.95 o 
  -7  -3   2       64.63       61.09      3.69 o 
  -6  -3   2       96.56       93.99      3.28 o 
  -5  -3   2      158.24      142.94      3.70 o 
  -4  -3   2      107.73      103.57      4.00 o 
  -3  -3   2      425.94      430.14      9.17 o 
  -2  -3   2       85.64       85.61      1.07 o 
  -1  -3   2        4.91        4.53      0.78 o 
   0  -3   2      141.28      147.68      7.34 o 
   1  -3   2      209.99      210.16      6.23 o 
   2  -3   2     4708.09     4714.55     11.52 o 
   3  -3   2      601.94      711.83     22.76 o 
   4  -3   2       44.90       36.17      2.56 o 
   5  -3   2       48.19       40.40      1.92 o 
   6  -3   2        1.48        0.96      2.61 o 
   7  -3   2       63.96       66.28      3.60 o 
  -7  -2   2       43.10       45.84      2.43 o 
  -6  -2   2       22.28       19.43      2.26 o 
  -5  -2   2       51.22       54.51      2.68 o 
  -4  -2   2       51.85       42.35      2.01 o 
  -3  -2   2       11.44        9.75      0.75 o 
  -2  -2   2     2716.63     2601.62     21.40 o 
  -1  -2   2      218.37      225.66      5.66 o 
   0  -2   2      349.76      341.21      1.78 o 
   1  -2   2      116.75      102.80      3.07 o 
   2  -2   2      389.69      451.97      3.42 o 
   3  -2   2      103.19      102.60      1.50 o 
   4  -2   2     1226.67     1301.36     11.79 o 
   5  -2   2       13.43       13.68      1.73 o 
   6  -2   2       77.92       80.56      2.58 o 
   7  -2   2       38.26       40.32      2.56 o 
   8  -2   2       13.38       17.39      2.30 o 
  -7  -1   2       14.37       14.81      2.04 o 
  -6  -1   2       18.88       17.79      1.97 o 
  -5  -1   2        0.38        2.42      1.52 o 
  -4  -1   2       97.93       90.50      2.76 o 
  -3  -1   2      541.95      560.31      4.92 o 
  -2  -1   2       35.75       30.82      0.72 o 
  -1  -1   2     1942.84     1790.15     10.73 o 
   0  -1   2      294.32      284.07      1.80 o 
   1  -1   2     2233.13     2138.97     31.24 o 
   2  -1   2      926.94      912.80      3.19 o 
   3  -1   2        1.43        1.16      0.37 o 
   4  -1   2       56.51       53.17      1.98 o 
   5  -1   2      216.20      219.62      3.66 o 
   6  -1   2        2.32        2.48      1.99 o 
   7  -1   2       93.42       98.36      2.58 o 
   8  -1   2       51.66       47.83      2.87 o 
  -7   0   2        0.39        0.10      2.00 o 
  -6   0   2        3.19        3.00      2.26 o 
  -5   0   2        5.61        8.89      1.77 o 
  -4   0   2      592.85      535.61      7.07 o 
  -3   0   2      219.13      216.30      2.99 o 
  -2   0   2       84.40       74.26      1.54 o 
  -1   0   2       12.03        9.70      0.54 o 
   0   0   2      311.53      293.14      2.63 o 
   1   0   2      642.97      653.09      5.70 o 
   2   0   2     6089.91     6119.98     35.09 o 
   3   0   2        0.07        1.00      0.33 o 
   4   0   2       88.73       75.65      1.74 o 
   5   0   2        0.40       -0.34      2.74 o 
   6   0   2       30.20       28.96      1.93 o 
   7   0   2       16.54       14.44      3.21 o 
   8   0   2       11.50       13.77      2.59 o 
  -7   1   2       18.75       19.04      3.10 o 
  -6   1   2        0.35        2.44      4.68 o 
  -5   1   2       14.54       14.62      1.74 o 
  -4   1   2      376.84      348.24      5.32 o 
  -3   1   2       11.10       13.72      0.88 o 
  -2   1   2       41.79       42.29      1.01 o 
   0   1   2        7.82       13.34      1.47 o 
   1   1   2        1.55        2.29      0.39 o 
   3   1   2      558.77      595.55      9.03 o 
   4   1   2        7.50        5.78      1.12 o 
   5   1   2      214.45      206.25      5.01 o 
   6   1   2      218.61      201.25      4.49 o 
   7   1   2      420.24      409.67      8.32 o 
   8   1   2       53.71       58.08      3.48 o 
  -7   2   2       20.18       19.62      2.95 o 
  -6   2   2      508.22      561.37      8.76 o 
  -5   2   2        5.42        3.10      2.20 o 
  -4   2   2      194.33      189.66      4.26 o 
  -3   2   2      398.05      372.15      3.21 o 
  -2   2   2      888.59      988.56      5.83 o 
   0   2   2     1044.41     1062.61      7.10 o 
   1   2   2     4555.17     4237.37     12.26 o 
   2   2   2     6719.09     6772.71     37.46 o 
   3   2   2      433.62      526.78      5.89 o 
   4   2   2      131.75      158.12      8.41 o 
   5   2   2        0.27        1.72      1.54 o 
   6   2   2       22.69       22.35      1.87 o 
   7   2   2       22.03       20.00      1.88 o 
   8   2   2       79.34       81.57      3.74 o 
  -7   3   2        5.64        4.71      2.21 o 
  -6   3   2      218.29      231.48      5.58 o 
  -5   3   2      115.08      223.70     19.20 o 
  -4   3   2       83.72      106.05      4.35 o 
  -3   3   2      258.60      291.01      4.44 o 
  -2   3   2     1802.53     1738.25      9.28 o 
  -1   3   2     2564.24     2656.11     22.89 o 
   0   3   2      836.25      859.95      8.31 o 
   1   3   2     2038.90     1705.63      9.18 o 
   2   3   2        7.81       13.81      0.71 o 
   3   3   2       10.53        6.21      1.03 o 
   4   3   2       57.93       64.16      3.74 o 
   5   3   2      219.91      209.22      7.17 o 
   6   3   2        0.99        2.49      1.50 o 
   7   3   2      172.27      162.33      6.49 o 
   8   3   2        7.54       11.76      5.10 o 
  -7   4   2       14.56       11.60      1.99 o 
  -6   4   2       75.75       84.16      3.47 o 
  -5   4   2       98.77      103.94      3.37 o 
  -4   4   2        0.02        2.99      2.05 o 
  -3   4   2       16.73       15.07      1.28 o 
  -2   4   2      278.24      296.76      3.18 o 
  -1   4   2       19.75       26.61      1.36 o 
   0   4   2      631.45      644.18      4.98 o 
   1   4   2      518.76      531.00      6.61 o 
   2   4   2     1393.95     1345.75     13.24 o 
   3   4   2     1355.70     1441.28     23.90 o 
   4   4   2        3.55        5.78      1.27 o 
   5   4   2      165.68      182.95      2.60 o 
   6   4   2      124.86      116.06      2.70 o 
   7   4   2       27.06       21.32      2.07 o 
   8   4   2        0.77        1.96      1.56 o 
  -6   5   2        0.73        2.69      2.91 o 
  -5   5   2        8.97       12.40      3.93 o 
  -4   5   2       37.80       44.07      6.61 o 
  -3   5   2      250.00      285.59      7.29 o 
  -2   5   2        4.22        7.16      4.60 o 
  -1   5   2      747.89      729.56      9.43 o 
   0   5   2      827.88      819.22      8.73 o 
   1   5   2      243.68      248.17      3.80 o 
   2   5   2      498.17      488.42      3.95 o 
   3   5   2        4.35        1.89      1.23 o 
   4   5   2        6.82        3.23      1.36 o 
   5   5   2      512.44      461.34      5.47 o 
   6   5   2       35.69       31.68      1.73 o 
   7   5   2        4.89        4.56      1.70 o 
   8   5   2        4.73        6.72      1.48 o 
  -6   6   2        8.55       13.37      2.32 o 
  -5   6   2       22.74       20.26      2.19 o 
  -4   6   2       20.12       16.78      3.31 o 
  -3   6   2        7.07        8.22      3.16 o 
  -2   6   2       43.75       46.50      3.79 o 
  -1   6   2      208.01      223.85      5.13 o 
   0   6   2      271.49      264.41      3.80 o 
   1   6   2       80.59       93.84      3.24 o 
   2   6   2      117.08      116.77      4.11 o 
   3   6   2       60.05       66.38      2.42 o 
   4   6   2      498.92      486.16     10.01 o 
   5   6   2        4.13        4.11      1.11 o 
   6   6   2       88.79       81.45      2.06 o 
   7   6   2       16.89       14.52      1.78 o 
   8   6   2        1.73        4.50      1.78 o 
  -5   7   2        0.39        3.80      2.73 o 
  -4   7   2       55.47       53.55      2.87 o 
  -3   7   2       75.56       73.73      2.79 o 
  -2   7   2        0.05       -0.52      2.10 o 
  -1   7   2        1.28       -0.40      1.80 o 
   0   7   2        0.06       -0.85      1.52 o 
   1   7   2       58.85       63.44      2.40 o 
   2   7   2       47.51       51.03      4.19 o 
   3   7   2      432.70      489.55      8.51 o 
   4   7   2      136.40      125.96      2.04 o 
   5   7   2       70.34       67.05      1.91 o 
   6   7   2       48.35       43.39      1.61 o 
   7   7   2       50.58       45.76      3.71 o 
  -4   8   2        3.18        2.06      1.96 o 
  -3   8   2       29.96       27.00      1.99 o 
  -2   8   2       51.39       48.89      2.53 o 
  -1   8   2      436.37      380.55      5.91 o 
   0   8   2       24.36       20.90      2.61 o 
   1   8   2        0.31       -2.59      2.59 o 
   2   8   2        0.07       -1.87      2.05 o 
   3   8   2       24.48       20.16      2.62 o 
   4   8   2       99.59       91.57      2.39 o 
   5   8   2       96.39       82.25      2.27 o 
   6   8   2      168.79      169.92      2.93 o 
   7   8   2       83.88       75.99      3.21 o 
  -4   9   2        0.51        0.97      2.35 o 
  -3   9   2      154.23      148.55      5.03 o 
  -2   9   2       78.60       74.14      2.82 o 
  -1   9   2       56.49       58.30      2.98 o 
   0   9   2       15.88       15.21      2.29 o 
   1   9   2      343.39      326.64      7.15 o 
   2   9   2       21.40       19.49      2.44 o 
   3   9   2      145.47      130.93      4.87 o 
   4   9   2      120.33      124.81      2.59 o 
   5   9   2        6.07        7.32      1.43 o 
   6   9   2       30.32       32.64      1.79 o 
   7   9   2       10.49       10.52      2.20 o 
  -3  10   2       82.96       88.49      3.14 o 
  -2  10   2      204.12      216.89      6.02 o 
  -1  10   2       45.05       41.06      2.52 o 
   0  10   2        2.22        1.11      2.00 o 
   1  10   2       52.12       47.94      5.00 o 
   2  10   2      503.48      556.57      8.70 o 
   3  10   2     1373.10     1394.63     14.39 o 
   4  10   2      839.91      874.14     13.43 o 
   5  10   2        2.78        3.36      1.37 o 
   6  10   2       53.90       57.28      2.83 o 
  -2  11   2       14.47       13.69      2.14 o 
  -1  11   2       37.38       38.61      3.30 o 
   0  11   2       10.41        9.52      3.41 o 
   1  11   2       92.39       84.76      5.73 o 
   2  11   2      208.75      166.65      7.43 o 
   3  11   2       28.30       34.16      1.94 o 
   4  11   2      132.54      138.07      4.60 o 
   5  11   2        7.51        5.23      1.66 o 
   6  11   2        5.81        6.84      1.45 o 
  -1  12   2       17.33       19.72      2.07 o 
   0  12   2       36.25       35.01      2.98 o 
   1  12   2      112.15      112.08      4.91 o 
   2  12   2       32.57       26.24      3.56 o 
   3  12   2        3.43        1.48      1.31 o 
   4  12   2        8.64        8.45      1.48 o 
   5  12   2        5.19        8.07      1.53 o 
   1  13   2       10.97       14.59      1.98 o 
   2  13   2       25.22       24.45      2.18 o 
   3  13   2       45.94       45.92      2.58 o 
  -2 -12   3        1.25       -0.46      3.70 o 
  -1 -12   3        0.60        1.63      3.92 o 
  -4 -11   3      126.40      159.57      3.91 o 
  -3 -11   3        1.91        1.07      1.75 o 
  -2 -11   3       44.21       51.75      2.70 o 
  -1 -11   3       55.91       52.24      3.05 o 
   0 -11   3       73.42       83.44      2.12 o 
   1 -11   3       34.41       42.25      2.76 o 
   2 -11   3       23.52       26.01      2.04 o 
   3 -11   3       15.38       18.82      1.49 o 
  -5 -10   3       45.48       50.06      2.53 o 
  -4 -10   3        8.07        5.29      2.06 o 
  -3 -10   3        0.13       -0.60      2.04 o 
  -2 -10   3       16.23       15.50      1.77 o 
  -1 -10   3      202.04      198.32      5.49 o 
   0 -10   3      116.76      119.83      7.94 o 
   1 -10   3       11.48        9.38      1.71 o 
   2 -10   3       13.34       14.46      2.24 o 
   3 -10   3      113.76      121.37      2.74 o 
   4 -10   3       31.51       23.99      2.07 o 
  -6  -9   3       53.71       61.14      2.36 o 
  -5  -9   3       51.11       53.86      3.03 o 
  -4  -9   3       90.55       84.14      4.06 o 
  -3  -9   3        0.03        0.46      2.10 o 
  -2  -9   3      162.22      148.04     12.57 o 
  -1  -9   3       28.15       35.72      4.34 o 
   0  -9   3       45.39       46.99      2.41 o 
   1  -9   3       52.49       53.11      2.49 o 
   2  -9   3      353.35      343.56      7.22 o 
   3  -9   3       67.01       63.74      3.50 o 
   4  -9   3       56.30       62.46      3.40 o 
   5  -9   3       15.74       13.88      1.96 o 
  -6  -8   3       17.46       23.83      3.13 o 
  -5  -8   3      347.65      387.48     23.81 o 
  -4  -8   3       11.86       13.49      2.49 o 
  -3  -8   3      240.72      215.61      4.57 o 
  -2  -8   3        3.22        2.83      1.83 o 
  -1  -8   3       44.96       43.38      2.57 o 
   0  -8   3       38.32       33.03      1.79 o 
   1  -8   3      190.31      193.12     11.43 o 
   2  -8   3        3.90        2.22      2.21 o 
   3  -8   3        1.46        0.50      2.32 o 
   4  -8   3      199.45      189.03     10.60 o 
   5  -8   3       25.34       26.12      1.70 o 
  -7  -7   3       22.08       19.58      1.70 o 
  -6  -7   3      200.08      213.00      4.93 o 
  -5  -7   3        0.20        0.18      1.73 o 
  -4  -7   3      114.73      114.01      8.22 o 
  -3  -7   3      316.49      301.06      5.21 o 
  -2  -7   3       70.32       59.27      2.94 o 
  -1  -7   3       17.84       24.78      1.80 o 
   0  -7   3      176.73      177.69      9.90 o 
   1  -7   3       14.95       11.26      2.96 o 
   2  -7   3      484.70      450.27      8.24 o 
   3  -7   3       15.18       17.74      2.60 o 
   4  -7   3       19.48       20.96      2.06 o 
   5  -7   3        8.66        6.04      1.75 o 
   6  -7   3       24.73       24.71      2.56 o 
  -7  -6   3      143.41      151.78      3.81 o 
  -6  -6   3      633.19      630.03      9.24 o 
  -5  -6   3      159.21      160.33      3.80 o 
  -4  -6   3      109.99      105.87      3.23 o 
  -3  -6   3       63.86       56.05      2.05 o 
  -2  -6   3       40.10       45.01      2.37 o 
  -1  -6   3      111.73      110.50      2.76 o 
   0  -6   3        0.26       -0.35      1.32 o 
   1  -6   3      173.27      175.17      4.89 o 
   2  -6   3       33.94       38.65      3.77 o 
   3  -6   3      111.40       96.75      6.26 o 
   4  -6   3       33.62       33.51      2.87 o 
   5  -6   3       16.50       15.68      1.77 o 
   6  -6   3        3.60       -1.68      2.69 o 
  -7  -5   3        1.26        0.38      1.80 o 
  -6  -5   3      112.86      118.90      4.79 o 
  -5  -5   3     1885.59     1951.41    122.72 o 
  -4  -5   3       43.27       44.68      2.35 o 
  -3  -5   3       53.79       48.40      2.91 o 
  -2  -5   3      113.20      167.52      5.65 o 
  -1  -5   3        3.42        1.90      1.27 o 
   0  -5   3        3.11        3.36      0.98 o 
   1  -5   3       33.43       32.67      2.32 o 
   2  -5   3        0.17       -1.35      1.35 o 
   3  -5   3       38.81       37.75      2.07 o 
   4  -5   3      232.92      242.06      8.17 o 
   5  -5   3       21.43       19.62      1.55 o 
   6  -5   3       38.01       36.87      2.47 o 
   7  -5   3       36.95       37.71      2.86 o 
  -7  -4   3       40.57       37.93      2.83 o 
  -6  -4   3      470.69      442.00      8.66 o 
  -5  -4   3      485.35      461.82      8.85 o 
  -4  -4   3      701.18      712.42     19.78 o 
  -3  -4   3       14.65       16.56      2.02 o 
  -2  -4   3        3.23        7.15      1.11 o 
  -1  -4   3     3268.84     3629.21     11.10 o 
   0  -4   3       32.60       36.22      2.22 o 
   1  -4   3       23.90       30.96      2.42 o 
   2  -4   3        0.49        0.63      0.92 o 
   3  -4   3        2.42        4.11      2.05 o 
   4  -4   3       14.50       15.40      1.79 o 
   5  -4   3       23.61       20.67      1.69 o 
   6  -4   3        0.04       -0.45      1.85 o 
   7  -4   3        6.05        4.88      2.84 o 
  -7  -3   3       73.72       80.55      3.70 o 
  -6  -3   3       68.11       64.53      2.87 o 
  -5  -3   3      110.68       93.20      3.18 o 
  -4  -3   3       37.48       36.40      2.70 o 
  -3  -3   3       16.82       17.25      1.60 o 
  -2  -3   3      388.32      427.88      3.53 o 
  -1  -3   3     2055.57     2006.68     18.91 o 
   0  -3   3      125.07      111.24      1.83 o 
   1  -3   3        0.35        2.98      0.68 o 
   2  -3   3       80.66      102.23      1.44 o 
   3  -3   3      741.16      850.12      8.86 o 
   4  -3   3        6.17        8.63      2.51 o 
   5  -3   3        0.16        0.41      1.51 o 
   6  -3   3       34.80       35.06      2.81 o 
   7  -3   3      111.08      104.99      3.47 o 
   8  -3   3      117.01      116.09      3.13 o 
  -7  -2   3        6.25        8.39      2.43 o 
  -6  -2   3       34.45       31.76      2.45 o 
  -5  -2   3       12.27        8.63      2.11 o 
  -4  -2   3        0.23        1.35      1.38 o 
  -3  -2   3       10.91       10.91      1.30 o 
  -2  -2   3      610.46      645.45      5.57 o 
  -1  -2   3     1060.59     1079.01      4.23 o 
   0  -2   3      213.34      198.70      1.78 o 
   1  -2   3       21.79       23.30      0.41 o 
   2  -2   3       66.56       95.95      1.08 o 
   3  -2   3       75.30       78.14      3.75 o 
   4  -2   3        5.14        7.61      1.26 o 
   5  -2   3      180.87      178.13      3.95 o 
   6  -2   3      186.98      179.24      6.56 o 
   7  -2   3      123.16      123.58      8.99 o 
   8  -2   3      333.61      366.86      5.82 o 
  -7  -1   3       68.64       70.03      2.89 o 
  -6  -1   3        0.07        0.38      2.09 o 
  -5  -1   3       70.69       70.56      2.48 o 
  -4  -1   3      360.08      309.12     12.10 o 
  -3  -1   3      697.29      682.72      5.93 o 
  -2  -1   3      115.60      123.01      2.97 o 
  -1  -1   3        2.41        5.05      1.19 o 
   0  -1   3       23.25       20.00      0.74 o 
   1  -1   3       17.99       17.17      0.61 o 
   2  -1   3       12.92       18.51      2.97 o 
   3  -1   3      112.35      110.43      1.50 o 
   4  -1   3       99.47       93.98      1.94 o 
   5  -1   3      265.60      248.07      4.25 o 
   6  -1   3        8.74        8.15      1.96 o 
   7  -1   3      391.23      402.16      5.30 o 
   8  -1   3        6.13       12.94      2.53 o 
  -7   0   3       26.45       27.50      1.95 o 
  -6   0   3        7.76        5.25      2.15 o 
  -5   0   3        3.34        3.02      1.61 o 
  -4   0   3       97.32       80.78      3.28 o 
  -3   0   3     2920.90     2830.76     12.64 o 
  -2   0   3     1188.71     1188.52     11.79 o 
  -1   0   3     7050.83     6489.13     18.58 o 
   0   0   3      234.11      233.50      1.58 o 
   1   0   3      699.00      682.72      2.51 o 
   2   0   3     6987.60     6701.14     96.75 o 
   3   0   3      138.05      121.75      1.73 o 
   4   0   3       53.62       50.84      2.12 o 
   5   0   3      405.30      410.62     19.06 o 
   6   0   3        7.10        7.20      1.86 o 
   7   0   3      663.75      716.09      6.91 o 
   8   0   3       18.55       15.56      2.88 o 
  -7   1   3        0.69        2.05      2.49 o 
  -6   1   3       33.78       33.48      2.54 o 
  -5   1   3       12.57        7.74      2.04 o 
  -4   1   3      269.18      255.98      6.11 o 
  -3   1   3       99.76      110.89      3.72 o 
  -2   1   3      258.80      294.90      3.07 o 
  -1   1   3      124.40      117.05      4.83 o 
   0   1   3     3102.65     2859.07     44.64 o 
   1   1   3     2231.66     2188.18     16.48 o 
   2   1   3     1062.37     1106.88     11.95 o 
   3   1   3      114.79      100.70      3.62 o 
   4   1   3      500.57      505.74     14.08 o 
   5   1   3      195.86      188.15      3.62 o 
   6   1   3        0.22        2.22      1.95 o 
   7   1   3        0.62        0.99      2.15 o 
   8   1   3        2.33        1.77      2.29 o 
  -7   2   3       22.21       24.85      2.52 o 
  -6   2   3       73.98       75.68      4.23 o 
  -5   2   3      699.48      694.13      6.46 o 
  -4   2   3       17.65       20.68      2.20 o 
  -3   2   3      472.76      496.17      4.20 o 
  -2   2   3        0.89        0.78      0.89 o 
  -1   2   3      937.76      878.10      5.76 o 
   0   2   3      251.41      248.30      4.26 o 
   1   2   3      227.96      249.83      6.39 o 
   2   2   3     2047.89     2055.17     10.82 o 
   3   2   3       25.03       27.97      1.91 o 
   4   2   3      391.46      417.98      4.56 o 
   5   2   3       39.16       40.36      1.89 o 
   6   2   3       10.47        9.80      1.72 o 
   7   2   3        0.09        3.36      2.10 o 
   8   2   3       70.91       72.14      3.76 o 
  -7   3   3       63.59       59.19      2.72 o 
  -6   3   3       49.08       55.41      3.73 o 
  -5   3   3        9.10        8.40      2.41 o 
  -4   3   3      125.73      128.03      3.63 o 
  -3   3   3     1092.44     1146.12      6.94 o 
  -2   3   3      924.44      863.91     15.03 o 
  -1   3   3      343.89      382.21     20.69 o 
   0   3   3      471.34      438.96      5.63 o 
   1   3   3       34.29       22.56      0.82 o 
   2   3   3     1071.72     1047.58      6.27 o 
   3   3   3      558.19      566.49      7.38 o 
   4   3   3      408.95      362.40     11.54 o 
   5   3   3       58.28       47.57      2.99 o 
   6   3   3       76.80       69.72      1.72 o 
   7   3   3      105.40      103.99      6.06 o 
   8   3   3        0.86        0.17      2.53 o 
  -6   4   3       47.33       46.33      3.48 o 
  -5   4   3      102.11      106.10      5.34 o 
  -4   4   3      249.59      269.67     15.57 o 
  -3   4   3        2.56        1.67      1.85 o 
  -2   4   3       89.82      121.06      2.28 o 
  -1   4   3      836.18      816.77     20.19 o 
   0   4   3      587.81      643.98     18.66 o 
   1   4   3     1192.21     1096.41      7.93 o 
   2   4   3     4078.21     4127.12     19.37 o 
   3   4   3     2750.47     2773.43     18.80 o 
   4   4   3      132.00      139.03      4.30 o 
   5   4   3       13.10       13.07      1.27 o 
   6   4   3        1.58        1.43      1.12 o 
   7   4   3        2.09        1.85      1.52 o 
   8   4   3        7.20        4.27      1.70 o 
  -6   5   3       38.32       49.53      2.94 o 
  -5   5   3       33.61       35.02      3.59 o 
  -4   5   3      954.66      991.18     35.62 o 
  -3   5   3      270.61      285.14      7.93 o 
  -2   5   3      203.62      254.40      4.29 o 
  -1   5   3      339.35      341.48      6.24 o 
   0   5   3      368.22      440.77      3.65 o 
   1   5   3      192.09      236.74      6.55 o 
   2   5   3      273.91      262.14      3.33 o 
   3   5   3      668.23      694.70      4.93 o 
   4   5   3      314.97      306.66      6.83 o 
   5   5   3        4.40        2.78      1.23 o 
   6   5   3        7.92        5.25      1.15 o 
   7   5   3      172.49      159.44      3.96 o 
   8   5   3        5.50        4.61      1.74 o 
  -6   6   3        1.76        2.45      2.04 o 
  -5   6   3       26.46       21.24      2.88 o 
  -4   6   3       35.94       35.98      2.48 o 
  -3   6   3        0.31        8.70      2.90 o 
  -2   6   3       14.44       19.92      2.52 o 
  -1   6   3       44.19       47.52      2.89 o 
   0   6   3       90.11      110.62      5.01 o 
   1   6   3      516.12      541.10      5.59 o 
   2   6   3       28.26       26.08      1.13 o 
   3   6   3        3.75        3.83      1.33 o 
   4   6   3        0.52       -0.57      1.18 o 
   5   6   3      365.51      336.98      3.21 o 
   6   6   3       45.47       34.96      1.33 o 
   7   6   3      487.33      412.30      6.78 o 
   8   6   3       52.11       53.09      2.84 o 
  -5   7   3       22.95       19.55      2.74 o 
  -4   7   3        2.65        0.43      2.09 o 
  -3   7   3        4.49       14.34      3.21 o 
  -2   7   3       65.67       62.51      2.63 o 
  -1   7   3       18.34       19.12      2.25 o 
   0   7   3       39.08       37.11      5.65 o 
   1   7   3      203.71      192.20      7.79 o 
   2   7   3      319.90      346.86      5.07 o 
   3   7   3      153.15      155.31      4.72 o 
   4   7   3       17.56       20.25      1.29 o 
   5   7   3        0.45       -0.04      0.98 o 
   6   7   3        8.64       10.23      1.11 o 
   7   7   3        3.74        3.01      1.13 o 
  -4   8   3       13.76       12.25      1.85 o 
  -3   8   3        0.06       -0.49      1.97 o 
  -2   8   3       24.74       18.80      2.01 o 
  -1   8   3        5.76        8.12      2.08 o 
   0   8   3        0.78       -0.07      2.26 o 
   1   8   3        2.69        0.65      2.80 o 
   2   8   3       66.91       67.96      3.31 o 
   3   8   3      150.95      141.31      5.09 o 
   4   8   3        1.13       -0.62      1.47 o 
   5   8   3       11.65       11.84      1.13 o 
   6   8   3       65.09       53.74      1.91 o 
   7   8   3       27.19       26.38      2.24 o 
  -4   9   3       13.87        8.11      2.41 o 
  -3   9   3       41.18       33.42      2.03 o 
  -2   9   3       35.39       29.76      3.62 o 
  -1   9   3      681.92      606.01      8.64 o 
   0   9   3       56.66       51.84      3.01 o 
   1   9   3       32.93       22.48      4.77 o 
   2   9   3        5.68        6.85      2.46 o 
   3   9   3       23.90       23.81      2.57 o 
   4   9   3        1.26        2.92      1.69 o 
   5   9   3       80.08       80.85      2.21 o 
   6   9   3       16.44       16.69      1.62 o 
   7   9   3        9.27        9.16      1.98 o 
  -3  10   3        5.14        4.76      1.60 o 
  -2  10   3        1.33        2.66      2.39 o 
  -1  10   3      167.12      142.82      5.90 o 
   0  10   3        4.48        2.58      3.28 o 
   1  10   3        7.29        3.56      4.26 o 
   2  10   3     1471.43     1622.05     14.53 o 
   3  10   3        9.62        6.45      2.07 o 
   4  10   3        3.42        1.53      1.32 o 
   5  10   3        9.88        8.39      1.19 o 
   6  10   3       15.70       15.57      1.27 o 
  -2  11   3        1.47        0.59      1.43 o 
  -1  11   3        0.01        0.62      2.30 o 
   0  11   3       28.88       27.94      3.44 o 
   1  11   3      282.15      256.77      8.26 o 
   2  11   3      256.73      227.16      8.16 o 
   3  11   3       69.35       64.61      3.79 o 
   4  11   3      770.19      809.94      6.72 o 
   5  11   3       25.96       26.85      1.48 o 
   6  11   3       56.85       69.18      2.71 o 
  -1  12   3        2.51        3.00      1.78 o 
   0  12   3       14.37       15.14      2.44 o 
   1  12   3      255.70      286.07      6.80 o 
   2  12   3       19.44       12.53      3.05 o 
   3  12   3        0.33        2.62      1.28 o 
   4  12   3       55.20       53.33      1.97 o 
   5  12   3       74.05       89.20      2.73 o 
   1  13   3       13.33       12.73      1.11 o 
   2  13   3      169.18      193.06      7.19 o 
   3  13   3      127.58      136.02      3.43 o 
  -4 -11   4       75.93       89.39      2.65 o 
  -3 -11   4        5.43        8.41      1.65 o 
  -2 -11   4        8.48        7.00      2.06 o 
  -1 -11   4       20.09       18.49      2.22 o 
   0 -11   4       56.20       51.41      4.46 o 
   1 -11   4       15.36       18.57      2.08 o 
   2 -11   4        0.38       -0.46      1.28 o 
  -5 -10   4       13.35       26.42      1.90 o 
  -4 -10   4       45.46       42.42      2.60 o 
  -3 -10   4      140.16      119.53      4.31 o 
  -2 -10   4       38.38       33.10      2.18 o 
  -1 -10   4      207.71      185.54      5.24 o 
   0 -10   4       82.54       79.19      2.62 o 
   1 -10   4        6.90        6.99      2.26 o 
   2 -10   4       43.07       43.95      2.94 o 
   3 -10   4      164.32      167.77      4.24 o 
  -5  -9   4      127.58      155.16      4.27 o 
  -4  -9   4       13.40       17.08      2.38 o 
  -3  -9   4        3.37        0.74      1.96 o 
  -2  -9   4        8.20       10.41      2.07 o 
  -1  -9   4       78.53       62.58      3.05 o 
   0  -9   4        0.71        0.40      2.09 o 
   1  -9   4       30.55       32.33      2.19 o 
   2  -9   4      359.63      346.27      5.27 o 
   3  -9   4       88.48       88.90      2.89 o 
   4  -9   4      590.31      630.50     21.70 o 
  -6  -8   4       85.44       97.21      2.82 o 
  -5  -8   4       83.57       96.08      3.94 o 
  -4  -8   4        0.51       -2.16      2.16 o 
  -3  -8   4      207.13      189.68      5.56 o 
  -2  -8   4        0.00       -0.51      1.47 o 
  -1  -8   4       68.87       68.73      2.37 o 
   0  -8   4      146.14      133.98      2.86 o 
   1  -8   4      160.96      163.37      3.06 o 
   2  -8   4      781.56      759.67     10.67 o 
   3  -8   4       94.91       97.05      4.78 o 
   4  -8   4      182.06      186.68      9.50 o 
   5  -8   4        0.10       -1.40      1.45 o 
  -6  -7   4        8.61       11.24      2.06 o 
  -5  -7   4       62.84       60.09      2.45 o 
  -4  -7   4      291.71      268.73      7.03 o 
  -3  -7   4        9.76        7.65      2.70 o 
  -2  -7   4      249.48      227.32      4.34 o 
  -1  -7   4       22.04       18.52      1.70 o 
   0  -7   4        6.54        8.84      1.88 o 
   1  -7   4      101.11      102.37      3.67 o 
   2  -7   4      543.01      497.42      8.68 o 
   3  -7   4     1167.45     1114.91     12.72 o 
   4  -7   4        1.13        1.23      1.57 o 
   5  -7   4       16.34       14.93      1.71 o 
   6  -7   4       26.52       24.04      2.51 o 
  -7  -6   4       27.09       28.75      1.91 o 
  -6  -6   4       88.86       99.70      3.80 o 
  -5  -6   4      111.34      118.70      3.34 o 
  -4  -6   4      119.63      118.64      4.89 o 
  -3  -6   4        0.11       -0.71      1.68 o 
  -2  -6   4       33.11       24.15      2.45 o 
  -1  -6   4      516.80      597.77      9.11 o 
   0  -6   4       26.81       25.81      2.98 o 
   1  -6   4      132.69      141.82      4.71 o 
   2  -6   4       30.53       28.00      2.39 o 
   3  -6   4       42.00       31.85      2.78 o 
   4  -6   4        0.75        1.51      1.42 o 
   5  -6   4        0.68       -0.29      1.45 o 
   6  -6   4       28.24       23.02      3.03 o 
  -7  -5   4        0.11       -0.38      1.57 o 
  -6  -5   4      565.21      593.66      9.09 o 
  -5  -5   4       93.37      102.32      3.75 o 
  -4  -5   4       24.44       25.68      2.24 o 
  -3  -5   4        0.87        3.26      2.76 o 
  -2  -5   4      105.12      109.63      2.83 o 
  -1  -5   4       59.03       85.99      3.60 o 
   0  -5   4      750.86      758.07      5.84 o 
   1  -5   4      105.25      121.63      4.04 o 
   2  -5   4       54.15       48.39      2.85 o 
   3  -5   4       68.41       65.22      6.16 o 
   4  -5   4       38.50       35.48      1.73 o 
   5  -5   4       15.51       15.13      1.49 o 
   6  -5   4       55.14       53.59      2.84 o 
   7  -5   4       25.05       25.34      2.46 o 
  -7  -4   4       72.53       79.00      3.29 o 
  -6  -4   4       47.99       49.39      3.53 o 
  -5  -4   4      138.13      132.20      5.35 o 
  -4  -4   4      190.25      180.39      4.03 o 
  -3  -4   4       57.93       66.41      2.27 o 
  -2  -4   4      126.64      141.10      5.70 o 
  -1  -4   4      902.80     1024.10     39.58 o 
   0  -4   4      573.44      692.41      6.11 o 
   1  -4   4      423.50      452.78      6.74 o 
   2  -4   4       48.20       50.40      1.71 o 
   3  -4   4       90.00      102.15      3.47 o 
   4  -4   4      153.84      150.43      2.90 o 
   5  -4   4       45.07       46.67      1.74 o 
   6  -4   4       28.64       29.40      2.08 o 
   7  -4   4        7.90        6.58      2.38 o 
  -7  -3   4       95.36      101.35      3.84 o 
  -6  -3   4       13.68       15.89      3.04 o 
  -5  -3   4       18.73       20.44      2.42 o 
  -4  -3   4       56.53       53.09      2.37 o 
  -3  -3   4      334.01      324.57      4.37 o 
  -2  -3   4     1816.18     2067.49      9.21 o 
  -1  -3   4      497.01      586.44     12.76 o 
   0  -3   4     1836.35     1883.82      8.86 o 
   1  -3   4      155.26      166.55      3.56 o 
   2  -3   4        3.23        3.18      1.00 o 
   3  -3   4      262.08      296.81      9.06 o 
   4  -3   4       18.48       18.68      1.89 o 
   5  -3   4        2.93        3.89      1.42 o 
   6  -3   4       34.63       31.09      2.00 o 
   7  -3   4      201.94      211.85      4.06 o 
   8  -3   4       61.31       59.84      2.56 o 
  -7  -2   4       33.41       29.14      2.69 o 
  -6  -2   4        1.35       -1.29      1.94 o 
  -5  -2   4      188.40      187.92      4.11 o 
  -4  -2   4       99.34      106.19      3.34 o 
  -3  -2   4      181.75      181.84      3.37 o 
  -2  -2   4      543.35      583.36      7.54 o 
  -1  -2   4     1251.93     1373.51      4.56 o 
   0  -2   4      154.54      134.23      2.91 o 
   1  -2   4       71.89       69.71      2.60 o 
   2  -2   4      383.58      464.32      3.65 o 
   3  -2   4     1595.82     1668.79     24.66 o 
   4  -2   4      271.01      293.00      7.57 o 
   5  -2   4      385.30      374.81      4.55 o 
   6  -2   4       22.85       23.87      2.49 o 
   7  -2   4        6.88        6.49      2.18 o 
   8  -2   4       85.69       90.66      3.29 o 
  -7  -1   4       34.26       44.00      2.87 o 
  -6  -1   4      209.90      220.71      4.44 o 
  -5  -1   4       10.32        8.40      1.58 o 
  -4  -1   4      276.72      253.97      4.53 o 
  -3  -1   4       28.37       30.52      1.81 o 
  -2  -1   4        0.05        1.80      1.90 o 
  -1  -1   4      275.94      274.47      4.40 o 
   0  -1   4      661.57      655.49      4.13 o 
   1  -1   4     3380.95     3443.03     11.26 o 
   2  -1   4     1279.68     1315.17     20.04 o 
   3  -1   4     1622.49     1787.64     25.98 o 
   4  -1   4      439.22      431.59      5.23 o 
   5  -1   4       39.46       39.75      1.86 o 
   6  -1   4      386.93      382.56      5.63 o 
   7  -1   4       17.58       16.26      2.15 o 
   8  -1   4       11.23       11.43      1.98 o 
  -7   0   4        1.16        0.52      1.85 o 
  -6   0   4        3.45        3.39      1.95 o 
  -5   0   4        0.04        5.01      1.67 o 
  -4   0   4        0.38        0.64      1.47 o 
  -3   0   4      379.06      338.48      5.01 o 
  -2   0   4      164.62      165.99      2.38 o 
  -1   0   4      266.62      272.71      3.01 o 
   0   0   4      748.57      747.90      8.31 o 
   1   0   4      302.74      391.67      3.26 o 
   2   0   4      128.23      132.04      2.13 o 
   3   0   4      941.36     1035.12      6.38 o 
   4   0   4      394.96      426.82      4.32 o 
   5   0   4       57.58       61.85      1.71 o 
   6   0   4       91.97       85.71      5.48 o 
   7   0   4       70.52       62.73      3.74 o 
   8   0   4       90.79       87.20      2.57 o 
  -7   1   4        8.58        7.70      2.06 o 
  -6   1   4       12.48       13.76      2.01 o 
  -5   1   4        2.32        2.80      2.14 o 
  -4   1   4       13.12       10.32      1.59 o 
  -3   1   4        1.60        3.51      1.00 o 
  -2   1   4       83.48       75.92      1.63 o 
  -1   1   4     2115.50     2120.92     83.72 o 
   0   1   4       12.14        9.16      1.98 o 
   1   1   4        8.29       15.75      0.74 o 
   2   1   4      108.95      124.95      1.16 o 
   3   1   4        3.84        4.80      0.64 o 
   4   1   4      613.68      613.32     14.21 o 
   5   1   4       20.06       25.79      2.64 o 
   6   1   4      166.97      166.79      4.97 o 
   7   1   4       35.16       31.04      3.04 o 
   8   1   4       15.61       10.12      1.82 o 
  -7   2   4        2.95       -0.16      2.21 o 
  -6   2   4        1.34        3.48      2.13 o 
  -5   2   4      107.37      103.82      2.86 o 
  -4   2   4      156.00      144.68      3.11 o 
  -3   2   4        2.61        0.81      1.09 o 
  -2   2   4        7.27        8.31      1.70 o 
  -1   2   4      451.38      420.59      7.91 o 
   0   2   4      117.06      106.82      3.54 o 
   1   2   4      143.45      159.99      4.38 o 
   2   2   4      440.46      431.85      3.57 o 
   3   2   4      191.82      150.75      2.64 o 
   4   2   4     2130.75     2086.15     14.56 o 
   5   2   4      316.36      310.42      6.47 o 
   6   2   4       48.26       56.49      3.24 o 
   7   2   4        0.05       14.55      3.09 o 
   8   2   4       11.27       10.90      2.47 o 
  -6   3   4       14.97       14.10      2.77 o 
  -5   3   4       75.14       77.95      2.53 o 
  -4   3   4      525.60      513.78      6.75 o 
  -3   3   4       10.22       13.08      1.57 o 
  -2   3   4     2929.25     2887.91     24.63 o 
  -1   3   4        0.01        1.53      2.00 o 
   0   3   4      595.33      589.04     10.37 o 
   1   3   4        7.21        6.29      0.86 o 
   2   3   4      425.98      402.06     11.38 o 
   3   3   4      151.27      161.87      2.37 o 
   4   3   4     4221.47     4032.17     21.06 o 
   5   3   4       74.73       65.73      2.60 o 
   6   3   4      160.24      139.55      2.20 o 
   7   3   4      108.19      105.21      3.66 o 
   8   3   4       16.81       12.12      2.78 o 
  -6   4   4        0.23        3.82      2.43 o 
  -5   4   4      197.73      203.61      6.60 o 
  -4   4   4      494.05      520.19     14.90 o 
  -3   4   4      600.02      647.48      7.02 o 
  -2   4   4     3772.13     4025.91     27.08 o 
  -1   4   4      378.73      395.56      7.08 o 
   0   4   4     1362.58     1290.82      6.92 o 
   1   4   4        1.43        2.03      0.72 o 
   2   4   4      216.93      258.75      3.51 o 
   3   4   4      120.76      114.35      2.54 o 
   4   4   4      568.28      611.17     28.84 o 
   5   4   4        0.04        2.58      1.78 o 
   6   4   4       22.14       29.13      1.65 o 
   7   4   4       36.82       33.62      1.99 o 
   8   4   4       12.44        9.55      2.79 o 
  -6   5   4        6.93        6.95      2.07 o 
  -5   5   4        4.01        5.63      2.70 o 
  -4   5   4        0.04       -0.49      2.99 o 
  -3   5   4      310.46      323.18     16.47 o 
  -2   5   4      130.02      151.41      7.65 o 
  -1   5   4      197.88      220.24      5.52 o 
   0   5   4      334.43      340.19      3.97 o 
   1   5   4      169.67      155.11      4.51 o 
   2   5   4      976.50     1047.00      5.87 o 
   3   5   4       57.01       45.35      1.60 o 
   4   5   4        1.34        2.53      2.33 o 
   5   5   4        6.49       11.00      1.28 o 
   6   5   4       92.53       77.90      1.81 o 
   7   5   4       32.49       30.34      1.44 o 
   8   5   4        2.63        3.89      2.41 o 
  -5   6   4        2.33        2.93      2.37 o 
  -4   6   4       25.59       24.87      3.42 o 
  -3   6   4      378.67      338.67      8.10 o 
  -2   6   4      102.28      116.07      3.56 o 
  -1   6   4       21.36       24.06      2.69 o 
   0   6   4        8.04       13.57      2.06 o 
   1   6   4       81.83       89.80      2.40 o 
   2   6   4      233.90      252.76      3.10 o 
   3   6   4       19.21       25.11      1.49 o 
   4   6   4      129.87      142.66      3.84 o 
   5   6   4        0.62        3.54      1.58 o 
   6   6   4       49.14       38.18      1.33 o 
   7   6   4       51.70       53.90      2.09 o 
   8   6   4       19.66       20.45      2.42 o 
  -5   7   4       43.75       40.98      2.45 o 
  -4   7   4       19.69       20.11      2.83 o 
  -3   7   4       31.93       30.14      3.46 o 
  -2   7   4       31.45       32.12      3.70 o 
  -1   7   4      241.62      225.12      6.83 o 
   0   7   4      289.87      282.15      9.55 o 
   1   7   4      167.87      188.92      3.51 o 
   2   7   4      231.85      271.41      9.08 o 
   3   7   4        0.81        2.40      1.45 o 
   4   7   4      210.54      175.00      3.08 o 
   5   7   4       81.42       72.87      1.78 o 
   6   7   4      367.54      345.49      7.50 o 
   7   7   4       87.21       73.08      2.60 o 
  -4   8   4        8.00       11.88      2.16 o 
  -3   8   4       16.82       16.43      2.98 o 
  -2   8   4        2.33       -0.92      2.89 o 
  -1   8   4        0.00       -3.33      3.33 o 
   0   8   4        0.96        1.09      4.20 o 
   1   8   4        2.13        8.55      4.63 o 
   2   8   4        6.51        6.50      2.36 o 
   3   8   4       27.66       27.82      2.64 o 
   4   8   4        0.81        0.51      1.41 o 
   5   8   4       27.41       23.43      1.65 o 
   6   8   4        3.96        4.82      1.21 o 
   7   8   4      105.54      108.46      2.93 o 
  -3   9   4        8.70        7.72      2.42 o 
  -2   9   4        1.00        4.45      2.63 o 
  -1   9   4        1.43        0.36      2.96 o 
   0   9   4       28.28       25.06      4.13 o 
   1   9   4       13.43        5.10      4.19 o 
   2   9   4      262.05      265.17      6.13 o 
   3   9   4       55.21       51.88      3.15 o 
   4   9   4      124.77      112.28      3.22 o 
   5   9   4       24.72       23.09      2.12 o 
   6   9   4       44.46       38.77      1.66 o 
   7   9   4        1.61        3.05      1.23 o 
  -3  10   4        2.48        0.62      1.81 o 
  -2  10   4       55.62       48.14      2.75 o 
  -1  10   4       29.10       28.81      3.56 o 
   0  10   4        2.09        3.01      2.97 o 
   1  10   4       46.80       38.38      4.51 o 
   2  10   4        5.06        5.86      2.12 o 
   3  10   4       14.97       15.46      2.30 o 
   4  10   4        0.25        0.86      1.52 o 
   5  10   4      119.27      126.73      2.42 o 
   6  10   4       47.12       48.33      1.84 o 
  -2  11   4       64.39       65.96      2.77 o 
  -1  11   4        0.76       -0.08      2.18 o 
   0  11   4      201.99      229.19      6.58 o 
   1  11   4        8.82       14.24      3.44 o 
   2  11   4        0.03        1.21      3.33 o 
   3  11   4       96.96      102.17      6.46 o 
   4  11   4        5.43        5.87      1.34 o 
   5  11   4       49.32       53.20      1.69 o 
   6  11   4      211.10      227.53      2.70 o 
  -1  12   4       13.33       14.15      1.58 o 
   0  12   4        2.63        4.48      1.86 o 
   1  12   4      331.11      348.31      6.90 o 
   2  12   4      423.73      457.79      8.35 o 
   3  12   4       97.40       99.09      3.19 o 
   4  12   4        7.71        8.66      1.35 o 
   5  12   4       16.02       10.62      1.53 o 
  -3 -11   5        2.94        4.16      1.56 o 
  -2 -11   5        1.15        0.05      1.92 o 
  -1 -11   5       53.31       61.28      2.74 o 
   0 -11   5       74.60       80.00      2.98 o 
   1 -11   5       96.29      107.07      2.09 o 
   2 -11   5        0.19       -1.47      1.54 o 
  -4 -10   5        1.68        0.96      1.50 o 
  -3 -10   5       36.93       31.02      2.40 o 
  -2 -10   5        1.82        0.71      1.39 o 
  -1 -10   5      152.76      135.62      4.35 o 
   0 -10   5        3.28        2.76      1.77 o 
   1 -10   5        3.06        2.25      1.60 o 
   2 -10   5        0.25        0.31      1.29 o 
   3 -10   5       81.74       81.22      9.48 o 
  -5  -9   5       18.38       24.79      2.08 o 
  -4  -9   5       10.58       10.38      2.05 o 
  -3  -9   5        0.65        2.10      1.97 o 
  -2  -9   5       15.05       10.81      1.61 o 
  -1  -9   5       43.96       39.46      1.83 o 
   0  -9   5        0.41        1.15      1.40 o 
   1  -9   5      158.62      162.43      2.83 o 
   2  -9   5       19.14       17.80      1.80 o 
   3  -9   5       80.81       85.04      4.72 o 
   4  -9   5      191.34      193.26      5.70 o 
  -5  -8   5       48.01       53.00      2.85 o 
  -4  -8   5       58.18       52.43      3.40 o 
  -3  -8   5      170.87      145.10      4.63 o 
  -2  -8   5      593.28      500.63      7.24 o 
  -1  -8   5      206.40      182.72      4.38 o 
   0  -8   5       44.53       40.57      2.95 o 
   1  -8   5        0.88        2.00      1.58 o 
   2  -8   5       74.71       74.27      3.15 o 
   3  -8   5      322.83      326.58      5.07 o 
   4  -8   5      133.95      140.46      3.36 o 
   5  -8   5       12.08       10.96      2.60 o 
  -6  -7   5       41.78       43.07      2.09 o 
  -5  -7   5        7.64        6.88      1.67 o 
  -4  -7   5      120.54      113.19      4.91 o 
  -3  -7   5       12.87        7.83      1.81 o 
  -2  -7   5      112.24      111.03      2.71 o 
  -1  -7   5        4.81        1.38      1.59 o 
   0  -7   5       26.81       29.25      1.57 o 
   1  -7   5      147.25      147.42      3.50 o 
   2  -7   5      470.19      462.71      9.08 o 
   3  -7   5        3.67        2.12      1.88 o 
   4  -7   5      335.81      324.04      5.06 o 
   5  -7   5        5.02        7.37      1.59 o 
   6  -7   5        7.81        5.03      2.52 o 
  -6  -6   5        2.03        0.53      1.88 o 
  -5  -6   5       13.59       13.00      1.79 o 
  -4  -6   5       60.76       64.25      3.35 o 
  -3  -6   5       28.20       23.53      2.31 o 
  -2  -6   5      106.29      111.32      2.67 o 
  -1  -6   5       37.06       46.24      2.40 o 
   0  -6   5        1.25        2.48      3.10 o 
   1  -6   5      231.55      247.71      4.52 o 
   2  -6   5      275.51      276.01      3.96 o 
   3  -6   5      360.55      323.39      7.53 o 
   4  -6   5       70.86       64.53      2.07 o 
   5  -6   5        0.62       -0.30      1.40 o 
   6  -6   5       49.61       40.59      3.47 o 
  -6  -5   5        3.63        3.27      1.92 o 
  -5  -5   5      360.68      398.24     14.89 o 
  -4  -5   5      878.78      925.24     23.96 o 
  -3  -5   5      142.51      149.30      3.28 o 
  -2  -5   5        2.34       10.52      2.54 o 
  -1  -5   5        7.52        4.61      1.75 o 
   0  -5   5      148.47      176.99      5.28 o 
   1  -5   5        5.46       11.14      1.50 o 
   2  -5   5       24.36       28.25      3.54 o 
   3  -5   5       27.52       23.88      1.69 o 
   4  -5   5      212.12      195.00      3.06 o 
   5  -5   5       63.56       62.19      2.04 o 
   6  -5   5       44.37       38.88      3.08 o 
  -7  -4   5       42.28       42.81      2.20 o 
  -6  -4   5      110.54      117.69      4.37 o 
  -5  -4   5       97.50      100.51      4.66 o 
  -4  -4   5      266.55      275.43      9.59 o 
  -3  -4   5      171.87      177.64      4.29 o 
  -2  -4   5     1106.48     1175.62      8.24 o 
  -1  -4   5      112.03      111.86      2.62 o 
   0  -4   5       68.62       64.71      1.49 o 
   1  -4   5      125.76      140.66      2.85 o 
   2  -4   5      194.19      190.97     11.13 o 
   3  -4   5       69.54       63.41      3.66 o 
   4  -4   5       18.55       16.57      1.45 o 
   5  -4   5        2.54        2.16      1.39 o 
   6  -4   5        1.55        1.01      1.79 o 
   7  -4   5        4.36        3.66      1.60 o 
  -7  -3   5       18.17       17.75      1.99 o 
  -6  -3   5      593.69      622.55      9.63 o 
  -5  -3   5       65.45       64.91      4.08 o 
  -4  -3   5      441.86      441.16      6.93 o 
  -3  -3   5        1.32        2.39      1.94 o 
  -2  -3   5      533.16      608.22      5.18 o 
  -1  -3   5       51.54       67.98      2.65 o 
   0  -3   5        9.05       19.20      1.00 o 
   1  -3   5      729.98      824.49      6.71 o 
   2  -3   5       62.78       62.39      2.68 o 
   3  -3   5      348.18      410.75      4.44 o 
   4  -3   5      403.74      411.98      8.85 o 
   5  -3   5       16.70       14.09      1.35 o 
   6  -3   5        7.18        7.57      1.65 o 
   7  -3   5       28.30       29.75      3.42 o 
  -7  -2   5       67.36       71.18      2.91 o 
  -6  -2   5       88.28       92.45      4.38 o 
  -5  -2   5      355.10      375.68     23.64 o 
  -4  -2   5       37.15       36.04      2.29 o 
  -3  -2   5      149.30      142.15      7.10 o 
  -2  -2   5       57.16       60.01      1.83 o 
  -1  -2   5        4.70        5.48      0.71 o 
   0  -2   5        2.71        0.73      0.77 o 
   1  -2   5        0.46        1.09      0.61 o 
   2  -2   5      116.37      146.45      2.18 o 
   3  -2   5       13.29       21.32      1.14 o 
   4  -2   5       51.39       57.08      3.57 o 
   5  -2   5       28.19       26.15      1.81 o 
   6  -2   5        6.45        4.84      1.67 o 
   7  -2   5        1.13        0.30      1.85 o 
   8  -2   5       13.83       15.75      1.55 o 
  -7  -1   5      119.55      137.55      3.40 o 
  -6  -1   5       89.00       96.72      2.94 o 
  -5  -1   5        0.33        1.34      1.60 o 
  -4  -1   5        7.07        5.41      1.68 o 
  -3  -1   5      147.42      158.92      5.01 o 
  -2  -1   5      916.43      851.49     17.88 o 
  -1  -1   5        2.00        6.48      1.74 o 
   0  -1   5        0.55        6.59      3.48 o 
   1  -1   5      358.94      376.95      3.54 o 
   2  -1   5     1005.19     1066.03      6.41 o 
   3  -1   5       54.29       56.32      2.54 o 
   4  -1   5        0.04        1.47      1.75 o 
   5  -1   5        2.75        4.64      1.66 o 
   6  -1   5      173.43      161.41      3.96 o 
   7  -1   5      635.56      655.57      9.44 o 
   8  -1   5        3.09        3.16      1.55 o 
  -6   0   5        7.55        6.58      1.82 o 
  -5   0   5      120.18      115.56      3.86 o 
  -4   0   5        0.00       -0.40      1.39 o 
  -3   0   5        2.46        4.10      2.26 o 
  -2   0   5      309.68      316.93      5.98 o 
  -1   0   5      705.32      749.46     13.41 o 
   0   0   5      175.64      230.47     10.42 o 
   1   0   5      108.73       96.55      1.92 o 
   2   0   5      122.50      148.99      3.43 o 
   3   0   5      121.04      133.67      3.09 o 
   4   0   5       23.34       21.76      1.75 o 
   5   0   5       34.21       33.41      1.57 o 
   6   0   5      439.96      418.35      5.79 o 
   7   0   5      311.47      325.89      6.96 o 
   8   0   5       49.90       41.36      2.03 o 
  -6   1   5       26.24       23.09      1.96 o 
  -5   1   5       57.61       62.65      2.59 o 
  -4   1   5       18.79       15.21      1.67 o 
  -3   1   5      173.57      173.29      9.63 o 
  -2   1   5      449.15      463.33      4.87 o 
  -1   1   5      422.13      446.10     31.00 o 
   0   1   5     1106.68     1050.35     11.13 o 
   1   1   5      160.53      158.44      9.49 o 
   2   1   5      129.00      143.75      2.36 o 
   3   1   5       25.76       23.26      1.14 o 
   4   1   5     2182.59     2144.84     15.37 o 
   5   1   5       39.29       46.68      1.96 o 
   6   1   5     2005.65     1992.16     43.73 o 
   7   1   5       78.11       79.31      4.05 o 
   8   1   5       30.62       35.59      2.01 o 
  -6   2   5        0.20       -1.85      3.04 o 
  -5   2   5        8.50        7.76      1.69 o 
  -4   2   5       41.09       40.25      2.10 o 
  -3   2   5      137.38      150.00      7.56 o 
  -2   2   5     1071.25     1072.35     11.82 o 
  -1   2   5     2513.16     2619.32     48.88 o 
   0   2   5        0.49       14.85      2.09 o 
   1   2   5     3229.03     3394.48     21.32 o 
   2   2   5      957.07      923.38     19.71 o 
   3   2   5       34.19       43.46      1.42 o 
   4   2   5      349.33      377.66      6.80 o 
   5   2   5      339.55      338.42     21.58 o 
   6   2   5      413.86      389.63      6.08 o 
   7   2   5       52.07       49.41      2.58 o 
   8   2   5       24.90       23.60      1.84 o 
  -6   3   5        1.45        1.61      2.22 o 
  -5   3   5       85.71       98.76      3.99 o 
  -4   3   5       81.94       82.40      3.55 o 
  -3   3   5       80.86       83.62      2.90 o 
  -2   3   5      254.76      247.19      3.54 o 
  -1   3   5       23.73       24.31      2.74 o 
   0   3   5      383.11      433.52     17.73 o 
   1   3   5       36.19       39.70      1.42 o 
   2   3   5      440.85      511.54      3.34 o 
   3   3   5        0.74        0.17      0.69 o 
   4   3   5      262.55      256.64      5.89 o 
   5   3   5        0.05        0.82      1.40 o 
   6   3   5      307.07      312.38      8.27 o 
   7   3   5       34.84       39.70      7.61 o 
   8   3   5        8.86        8.23      1.67 o 
  -6   4   5      120.72      119.75      3.43 o 
  -5   4   5        3.93       -1.22      2.54 o 
  -4   4   5       35.28       31.51      2.01 o 
  -3   4   5      436.36      436.59      6.07 o 
  -2   4   5      676.06      656.48     17.79 o 
  -1   4   5       75.57       74.06      3.91 o 
   0   4   5        7.61        9.31      1.81 o 
   1   4   5       90.33       86.13      2.83 o 
   2   4   5       41.51       33.72      1.53 o 
   3   4   5      259.06      228.14      3.76 o 
   4   4   5       12.65        9.79      2.02 o 
   5   4   5        1.78        5.09      1.93 o 
   6   4   5        8.66        6.34      1.20 o 
   7   4   5      216.35      222.48      3.64 o 
   8   4   5       56.18       54.84      2.12 o 
  -5   5   5       28.26       25.75      3.08 o 
  -4   5   5      293.09      307.12     24.55 o 
  -3   5   5        5.19        5.09      2.02 o 
  -2   5   5     1007.00      970.80      9.81 o 
  -1   5   5      388.67      418.78      7.77 o 
   0   5   5      390.15      399.65      6.78 o 
   1   5   5       79.12       90.63      2.82 o 
   2   5   5       54.77       53.29      1.71 o 
   3   5   5       12.51       19.67      1.37 o 
   4   5   5       28.21       28.50      2.15 o 
   5   5   5       20.33       15.13      1.26 o 
   6   5   5       91.85       83.47      2.23 o 
   7   5   5       16.41       18.67      1.69 o 
   8   5   5       16.63       22.46      2.60 o 
  -5   6   5       15.02       14.13      2.38 o 
  -4   6   5       31.81       30.00      3.32 o 
  -3   6   5      192.39      175.82      6.26 o 
  -2   6   5        4.83        3.64      2.06 o 
  -1   6   5        5.34        5.68      3.41 o 
   0   6   5       94.78      111.90      4.29 o 
   1   6   5     1488.50     1555.42     73.70 o 
   2   6   5     1999.79     2143.81     29.36 o 
   3   6   5     1334.12     1371.86      9.34 o 
   4   6   5        7.20        6.40      1.80 o 
   5   6   5        1.09        0.39      1.11 o 
   6   6   5       36.87       29.82      1.28 o 
   7   6   5        0.67        0.82      1.38 o 
   8   6   5        3.46        3.30      2.25 o 
  -5   7   5       35.75       34.84      2.12 o 
  -4   7   5       75.15       58.43      3.63 o 
  -3   7   5       43.04       39.81      3.56 o 
  -2   7   5      201.02      198.23      6.54 o 
  -1   7   5        5.13        4.87      3.56 o 
   0   7   5        2.35        5.72      3.84 o 
   1   7   5        0.45        0.03      1.87 o 
   2   7   5        4.55        2.65      1.61 o 
   3   7   5        8.76       13.46      1.61 o 
   4   7   5       61.45       54.29      2.62 o 
   5   7   5       90.92       62.11      1.95 o 
   6   7   5      321.34      297.17      5.11 o 
   7   7   5        0.29        1.34      1.32 o 
  -4   8   5       39.68       38.55      2.58 o 
  -3   8   5       24.15       20.83      2.70 o 
  -2   8   5        1.61        3.51      2.74 o 
  -1   8   5       11.62       11.62      3.65 o 
   0   8   5        4.89        3.42      3.68 o 
   1   8   5        3.87       -1.55      4.28 o 
   2   8   5       38.04       33.92      3.26 o 
   3   8   5        1.67        0.87      2.43 o 
   4   8   5        1.62        2.42      1.73 o 
   5   8   5       37.54       33.82      1.83 o 
   6   8   5      335.77      270.45      6.94 o 
   7   8   5       67.59       72.28      2.45 o 
  -3   9   5       24.24       19.81      2.43 o 
  -2   9   5        8.87        5.58      2.66 o 
  -1   9   5       10.15        9.17      2.79 o 
   0   9   5       95.13       86.02      5.20 o 
   1   9   5       64.61       58.05      4.96 o 
   2   9   5       29.78       22.81      2.10 o 
   3   9   5        4.49        2.08      1.95 o 
   4   9   5       18.34       15.45      1.76 o 
   5   9   5        4.49        7.14      1.66 o 
   6   9   5       64.74       62.47      2.08 o 
   7   9   5        1.77        3.78      1.46 o 
  -2  10   5        4.82        3.09      1.97 o 
  -1  10   5        4.56        6.37      2.64 o 
   0  10   5        1.59        0.85      2.60 o 
   1  10   5      321.62      296.44      8.33 o 
   2  10   5        4.85        5.21      2.06 o 
   3  10   5       83.95       79.96      6.53 o 
   4  10   5        9.26       10.14      1.54 o 
   5  10   5      269.65      262.32      3.37 o 
   6  10   5       66.31       73.50      1.72 o 
  -1  11   5       21.84       21.95      2.38 o 
   0  11   5       32.67       27.54      2.90 o 
   1  11   5      211.48      204.49      6.19 o 
   2  11   5        0.83        3.76      2.92 o 
   3  11   5        7.70        6.83      1.37 o 
   4  11   5        9.45        8.39      1.11 o 
   5  11   5       21.11       24.11      1.21 o 
   6  11   5       60.01       57.92      4.16 o 
   0  12   5        9.06        8.55      1.76 o 
   1  12   5      107.64      135.15      4.13 o 
   2  12   5       52.74       51.52      4.01 o 
   3  12   5      100.18       99.24      2.43 o 
   4  12   5       16.84       15.81      1.26 o 
   5  12   5        1.80        4.90      1.46 o 
   0 -11   6        0.26        0.80      1.66 o 
   1 -11   6       21.60       27.10      1.83 o 
  -4 -10   6        8.97        8.71      1.27 o 
  -3 -10   6        5.12        5.10      1.58 o 
  -2 -10   6      106.23      108.21      3.47 o 
  -1 -10   6        6.20        3.84      1.73 o 
   0 -10   6       15.54       15.25      2.10 o 
   1 -10   6       22.95       27.21      2.41 o 
   2 -10   6        2.22        2.71      1.32 o 
   3 -10   6        2.95        2.19      1.48 o 
  -4  -9   6        0.30       -0.29      1.46 o 
  -3  -9   6       27.52       26.81      2.48 o 
  -2  -9   6       85.78       78.39      2.65 o 
  -1  -9   6      176.56      141.35      4.12 o 
   0  -9   6       66.37       61.92      2.45 o 
   1  -9   6       24.19       22.70      1.50 o 
   2  -9   6       25.26       26.14      1.80 o 
   3  -9   6        9.19        9.59      1.43 o 
   4  -9   6      155.12      170.85      3.43 o 
  -5  -8   6        4.63        5.95      1.70 o 
  -4  -8   6       42.74       35.86      2.80 o 
  -3  -8   6       93.19       68.99      3.77 o 
  -2  -8   6      147.25      117.29      2.67 o 
  -1  -8   6        4.75        3.69      1.33 o 
   0  -8   6       22.27       18.03      1.87 o 
   1  -8   6      176.67      170.61      2.99 o 
   2  -8   6      142.34      145.12      4.91 o 
   3  -8   6      328.55      329.30      6.60 o 
   4  -8   6       19.39       18.59      1.93 o 
   5  -8   6        4.15        3.99      1.51 o 
  -5  -7   6        3.87        2.42      1.94 o 
  -4  -7   6       71.73       76.51      4.05 o 
  -3  -7   6        0.16        0.75      2.15 o 
  -2  -7   6      111.55       78.73      2.98 o 
  -1  -7   6      212.88      173.50     10.12 o 
   0  -7   6       90.34       80.12      3.19 o 
   1  -7   6       92.21       82.04      5.99 o 
   2  -7   6      102.40      107.05      2.83 o 
   3  -7   6     1169.26     1148.64     10.88 o 
   4  -7   6      284.21      287.37     13.48 o 
   5  -7   6        0.14       -0.91      1.51 o 
  -6  -6   6       69.27       79.70      2.38 o 
  -5  -6   6        0.01       -1.01      2.01 o 
  -4  -6   6       66.29       57.72      3.59 o 
  -3  -6   6       24.16       19.45      1.66 o 
  -2  -6   6        9.64        9.03      1.74 o 
  -1  -6   6       24.03       21.33      1.73 o 
   0  -6   6      253.71      264.81      4.54 o 
   1  -6   6      210.54      217.74      4.02 o 
   2  -6   6     1791.16     1754.75     13.50 o 
   3  -6   6      133.18      130.65      3.04 o 
   4  -6   6      179.38      173.22      3.42 o 
   5  -6   6      225.36      233.03      5.52 o 
   6  -6   6       17.93       17.40      1.63 o 
  -6  -5   6       44.60       45.61      2.48 o 
  -5  -5   6      227.63      258.41      7.10 o 
  -4  -5   6      493.43      543.50     25.44 o 
  -3  -5   6      133.45      136.67      2.89 o 
  -2  -5   6        3.16        7.41      2.18 o 
  -1  -5   6       57.90       54.90      1.91 o 
   0  -5   6        7.52        9.23      5.35 o 
   1  -5   6        3.98        4.88      1.86 o 
   2  -5   6      890.35      870.16     12.32 o 
   3  -5   6        1.39        2.09      1.56 o 
   4  -5   6      177.10      164.71      3.30 o 
   5  -5   6      350.93      352.94      7.07 o 
   6  -5   6        4.64        4.87      1.51 o 
  -6  -4   6       53.06       52.93      3.04 o 
  -5  -4   6        5.08        3.43      2.51 o 
  -4  -4   6      293.91      300.79      5.10 o 
  -3  -4   6       82.15       88.85      3.11 o 
  -2  -4   6      221.57      236.20      4.20 o 
  -1  -4   6       45.82       44.53      2.07 o 
   0  -4   6        0.05        2.07      1.53 o 
   1  -4   6      816.60      865.19      6.44 o 
   2  -4   6       10.51       11.83      1.60 o 
   3  -4   6      193.75      190.45     17.35 o 
   4  -4   6       71.81       67.81      2.07 o 
   5  -4   6       94.74       89.83      2.19 o 
   6  -4   6        8.14        8.94      1.54 o 
   7  -4   6       11.70       10.98      2.28 o 
  -6  -3   6       20.93       24.05      2.53 o 
  -5  -3   6        5.47        2.99      2.69 o 
  -4  -3   6      122.43      137.29     11.53 o 
  -3  -3   6        6.00        5.91      1.76 o 
  -2  -3   6        6.57        9.30      2.61 o 
  -1  -3   6        6.60        5.69      1.27 o 
   0  -3   6      244.09      281.90     11.22 o 
   1  -3   6      277.74      296.18      6.94 o 
   2  -3   6      786.10      819.40      6.72 o 
   3  -3   6      442.84      457.95     36.38 o 
   4  -3   6       49.63       52.47      6.43 o 
   5  -3   6      113.01      106.69      2.31 o 
   6  -3   6       17.26       15.33      1.48 o 
   7  -3   6       16.88       21.65      2.93 o 
  -6  -2   6       87.75       88.00      3.88 o 
  -5  -2   6        3.35        1.73      2.49 o 
  -4  -2   6       34.46       32.58      2.35 o 
  -3  -2   6       51.65       56.21      2.40 o 
  -2  -2   6      252.58      266.95     10.47 o 
  -1  -2   6        1.55        0.48      0.87 o 
   0  -2   6      121.80      141.03      5.15 o 
   1  -2   6      395.50      453.00     18.15 o 
   2  -2   6      126.68      120.11      2.63 o 
   3  -2   6       21.63       19.44      1.21 o 
   4  -2   6      154.28      173.25     13.32 o 
   5  -2   6       65.75       61.01      2.29 o 
   6  -2   6        4.46        2.77      2.15 o 
   7  -2   6        1.28        1.13      2.21 o 
   8  -2   6       39.62       35.31      3.16 o 
  -6  -1   6      203.72      214.26      5.50 o 
  -5  -1   6       17.74       12.38      2.82 o 
  -4  -1   6       43.38       37.28      2.40 o 
  -3  -1   6      589.86      607.06     14.31 o 
  -2  -1   6       60.34       68.47      2.60 o 
  -1  -1   6      862.73      885.79      6.60 o 
   0  -1   6      134.29      144.18     11.00 o 
   1  -1   6       14.46       15.68      1.83 o 
   2  -1   6      656.34      700.46      7.54 o 
   3  -1   6       14.66       19.27      1.21 o 
   4  -1   6       33.28       34.58      1.91 o 
   5  -1   6        1.31        0.11      1.71 o 
   6  -1   6      241.83      238.60      9.56 o 
   7  -1   6       34.45       34.72      3.37 o 
   8  -1   6       81.05       89.55      5.65 o 
  -6   0   6        1.27        3.53      1.70 o 
  -5   0   6       11.30       12.01      1.84 o 
  -4   0   6      252.31      235.19      4.78 o 
  -3   0   6       15.86       19.60      2.09 o 
  -2   0   6      272.58      267.97     10.53 o 
  -1   0   6      161.81      204.05      9.83 o 
   0   0   6       10.87        7.25      1.38 o 
   1   0   6     2805.21     3054.24    106.06 o 
   2   0   6     2213.48     2448.57      9.86 o 
   3   0   6       19.60       25.13      1.29 o 
   4   0   6      319.35      321.63      3.57 o 
   5   0   6      102.31      106.52      6.29 o 
   6   0   6        0.15        2.34      2.11 o 
   7   0   6      288.88      286.09      6.61 o 
   8   0   6       21.17       18.69      1.72 o 
  -6   1   6        0.06        0.56      1.65 o 
  -5   1   6       84.87       83.03      3.04 o 
  -4   1   6        1.81        1.11      1.52 o 
  -3   1   6       24.16       25.65      2.25 o 
  -2   1   6       75.77       71.56      2.14 o 
  -1   1   6      130.96      121.90      2.79 o 
   0   1   6      711.42      742.14     32.20 o 
   1   1   6      106.68      124.37      9.90 o 
   2   1   6     1013.47     1192.76     11.43 o 
   3   1   6      439.39      430.91      4.82 o 
   4   1   6       21.21       18.99      2.50 o 
   5   1   6      250.25      261.24      4.43 o 
   6   1   6       17.67       19.67      2.16 o 
   7   1   6      147.38      141.82      3.63 o 
   8   1   6       33.82       34.03      3.98 o 
  -6   2   6       15.98       18.11      1.63 o 
  -5   2   6        0.06        0.62      1.79 o 
  -4   2   6       38.22       34.90      1.96 o 
  -3   2   6        2.88        1.32      1.72 o 
  -2   2   6       51.33       52.45      2.81 o 
  -1   2   6       25.22       24.82      1.69 o 
   0   2   6       38.73       34.65      2.82 o 
   1   2   6      314.78      366.96     26.91 o 
   2   2   6      784.03      801.31     10.50 o 
   3   2   6        1.02        0.02      0.92 o 
   4   2   6        0.70       -0.23      2.33 o 
   5   2   6      338.67      326.42     15.58 o 
   6   2   6      612.29      583.56      5.58 o 
   7   2   6      109.93      100.46      3.23 o 
   8   2   6        3.17        3.92      1.57 o 
  -6   3   6        4.53        6.56      2.36 o 
  -5   3   6        0.59       -1.67      1.87 o 
  -4   3   6        0.24       -0.47      1.69 o 
  -3   3   6       40.06       39.36      3.82 o 
  -2   3   6        0.04        1.21      1.50 o 
  -1   3   6      249.79      244.27     14.55 o 
   0   3   6        1.06        4.54      2.06 o 
   1   3   6      105.38      100.57      3.16 o 
   2   3   6       72.27       73.73      1.86 o 
   3   3   6        0.31       -0.03      0.97 o 
   4   3   6       38.12       34.68      2.00 o 
   5   3   6       91.61       85.09      2.38 o 
   6   3   6      774.49      735.98      9.35 o 
   7   3   6       62.75       60.53      2.86 o 
   8   3   6       57.87       58.76      5.34 o 
  -5   4   6       13.16       13.25      1.87 o 
  -4   4   6        0.36        1.68      1.69 o 
  -3   4   6        9.27        8.10      1.77 o 
  -2   4   6      314.26      326.39      5.11 o 
  -1   4   6        0.37        1.05      2.89 o 
   0   4   6       89.27       94.85      3.87 o 
   1   4   6       99.59      100.06      3.42 o 
   2   4   6      105.37      127.36      3.10 o 
   3   4   6      376.57      386.75      5.22 o 
   4   4   6       10.82       10.39      1.88 o 
   5   4   6      175.67      174.04      3.29 o 
   6   4   6      388.61      367.85      3.86 o 
   7   4   6      208.26      205.84      6.81 o 
   8   4   6       80.26       89.84      2.53 o 
  -5   5   6        2.07        6.03      2.37 o 
  -4   5   6       11.31       11.20      2.90 o 
  -3   5   6      885.27      819.29     28.76 o 
  -2   5   6      604.98      572.17      6.76 o 
  -1   5   6      414.05      453.11      8.76 o 
   0   5   6        9.17       10.45      2.67 o 
   1   5   6      282.36      273.95      6.08 o 
   2   5   6      116.30      118.31      3.03 o 
   3   5   6      161.23      156.17      3.54 o 
   4   5   6        3.26        5.73      1.43 o 
   5   5   6        3.33        5.26      1.82 o 
   6   5   6      157.39      144.54      2.64 o 
   7   5   6        0.21        1.49      1.56 o 
   8   5   6        1.73        2.49      1.80 o 
  -5   6   6       39.62       42.67      2.28 o 
  -4   6   6      131.87      115.24      4.60 o 
  -3   6   6      246.01      221.85      6.69 o 
  -2   6   6      831.19      813.93     16.96 o 
  -1   6   6      106.75      109.07      5.16 o 
   0   6   6       11.14       10.41      3.66 o 
   1   6   6        2.96        2.95      1.84 o 
   2   6   6        3.72        4.14      1.71 o 
   3   6   6       29.83       21.27      1.68 o 
   4   6   6       19.86       19.62      1.49 o 
   5   6   6       83.41       69.74      3.02 o 
   6   6   6       86.98       82.76      2.17 o 
   7   6   6      117.79      111.13      2.54 o 
   8   6   6        3.67        1.11      2.50 o 
  -4   7   6      300.02      281.90      5.91 o 
  -3   7   6        3.27        1.99      2.48 o 
  -2   7   6        2.13        2.67      2.44 o 
  -1   7   6      194.55      192.80      6.67 o 
   0   7   6        4.00       -2.56      3.51 o 
   1   7   6      501.02      513.45      7.13 o 
   2   7   6       19.81       18.07      1.79 o 
   3   7   6        0.36        2.93      1.56 o 
   4   7   6      296.27      246.82      4.64 o 
   5   7   6       48.45       35.95      2.19 o 
   6   7   6        4.56        3.44      1.30 o 
   7   7   6        0.58        0.20      1.57 o 
  -4   8   6       15.53       11.36      1.77 o 
  -3   8   6      128.77      134.66      4.71 o 
  -2   8   6        3.13        5.05      2.76 o 
  -1   8   6       59.73       57.63      4.35 o 
   0   8   6       65.70       64.40      4.40 o 
   1   8   6      113.04      123.06      5.92 o 
   2   8   6        4.53        5.33      1.66 o 
   3   8   6       18.28       19.87      2.85 o 
   4   8   6        3.23        0.83      3.50 o 
   5   8   6        8.90        7.58      1.50 o 
   6   8   6        7.45        7.65      1.33 o 
   7   8   6        1.91        0.04      1.40 o 
  -3   9   6        1.08        1.34      1.72 o 
  -2   9   6      133.40      149.60      5.07 o 
  -1   9   6       39.79       39.13      2.50 o 
   0   9   6        9.42        7.61      3.18 o 
   1   9   6      121.78      111.16      5.69 o 
   2   9   6       26.96       21.49      2.27 o 
   3   9   6       45.43       44.00      2.61 o 
   4   9   6       87.74       79.68      5.78 o 
   5   9   6      263.19      236.38      5.99 o 
   6   9   6        1.43        0.21      1.08 o 
   7   9   6       23.22       25.35      1.51 o 
  -2  10   6        0.74       -0.59      1.67 o 
  -1  10   6        0.94        0.76      1.70 o 
   0  10   6       31.91       35.16      3.51 o 
   1  10   6       19.25       18.26      3.41 o 
   2  10   6        1.23        3.60      2.19 o 
   3  10   6        9.04        9.47      1.45 o 
   4  10   6       30.97       29.22      1.87 o 
   5  10   6        0.67        0.60      1.08 o 
   6  10   6       17.50       14.83      1.21 o 
  -1  11   6        0.58        0.88      1.78 o 
   0  11   6       11.72       16.60      2.19 o 
   1  11   6      115.94      128.76      4.59 o 
   2  11   6       26.86       29.78      3.02 o 
   3  11   6       40.07       41.74      2.01 o 
   4  11   6       16.09       15.25      1.54 o 
   5  11   6        0.88        1.49      0.97 o 
   1  12   6       14.93       11.50      1.29 o 
   2  12   6        0.46        0.98      1.29 o 
   3  12   6       27.38       27.28      2.08 o 
   4  12   6       23.55       23.73      1.92 o 
  -3 -10   7        6.40        8.56      1.37 o 
  -2 -10   7        4.57        5.41      1.68 o 
  -1 -10   7        6.28        4.60      1.76 o 
   0 -10   7        0.18        0.08      1.75 o 
   1 -10   7       29.91       31.05      2.18 o 
   2 -10   7       31.51       35.60      1.47 o 
  -4  -9   7       44.93       59.14      2.23 o 
  -3  -9   7        3.19        4.28      1.64 o 
  -2  -9   7       79.68       74.61      2.38 o 
  -1  -9   7        2.46        1.89      1.47 o 
   0  -9   7      202.13      175.72      4.78 o 
   1  -9   7       43.45       42.74      2.28 o 
   2  -9   7        0.98       -0.52      1.31 o 
   3  -9   7       36.56       35.35      1.62 o 
   4  -9   7        0.17        1.08      1.38 o 
  -4  -8   7       35.04       38.47      2.53 o 
  -3  -8   7       25.49       16.19      2.52 o 
  -2  -8   7       46.01       38.06      2.11 o 
  -1  -8   7       59.61       45.37      1.89 o 
   0  -8   7       11.75       15.08      1.52 o 
   1  -8   7       62.86       61.43      2.47 o 
   2  -8   7        0.01        1.00      1.34 o 
   3  -8   7        0.22       -0.02      1.77 o 
   4  -8   7        4.26        4.11      1.99 o 
  -5  -7   7      128.64      123.20      3.02 o 
  -4  -7   7        4.59        2.81      1.87 o 
  -3  -7   7      113.06       98.98      4.29 o 
  -2  -7   7       32.75       29.51      1.74 o 
  -1  -7   7      148.38      115.33      3.27 o 
   0  -7   7      336.66      295.30     10.02 o 
   1  -7   7       52.44       54.89      2.51 o 
   2  -7   7      204.55      214.37      3.98 o 
   3  -7   7      487.31      501.01     16.95 o 
   4  -7   7       69.34       69.96      3.33 o 
   5  -7   7       84.46       94.17      2.93 o 
  -5  -6   7        4.77        5.13      2.19 o 
  -4  -6   7        6.50        4.74      2.13 o 
  -3  -6   7      182.53      158.18     12.06 o 
  -2  -6   7       45.86       38.16      1.90 o 
  -1  -6   7        7.09        8.16      1.60 o 
   0  -6   7       20.09       19.51      2.19 o 
   1  -6   7      871.06      858.95     30.31 o 
   2  -6   7       39.06       38.73      1.93 o 
   3  -6   7        5.09        6.98      2.23 o 
   4  -6   7      196.42      197.11      5.55 o 
   5  -6   7       42.35       44.34      2.72 o 
   6  -6   7      279.05      249.89      3.50 o 
  -5  -5   7        0.05        0.10      2.17 o 
  -4  -5   7       19.25       19.76      2.00 o 
  -3  -5   7       31.36       39.56      3.58 o 
  -2  -5   7      464.08      422.95      5.77 o 
  -1  -5   7       19.25       17.54      1.81 o 
   0  -5   7        7.01        9.19      2.00 o 
   1  -5   7       85.66       82.87      2.27 o 
   2  -5   7       62.64       61.87      2.11 o 
   3  -5   7      101.21      100.23      4.09 o 
   4  -5   7       43.89       41.26      2.13 o 
   5  -5   7        0.07        0.53      1.56 o 
   6  -5   7       78.51       78.48      1.93 o 
  -6  -4   7       27.99       29.83      2.00 o 
  -5  -4   7       20.56       20.84      2.59 o 
  -4  -4   7       79.28       80.18      2.85 o 
  -3  -4   7        0.01        0.52      2.41 o 
  -2  -4   7     1095.91     1103.51     33.11 o 
  -1  -4   7       13.56       12.02      2.65 o 
   0  -4   7        4.98        5.17      2.23 o 
   1  -4   7      184.51      207.33      3.82 o 
   2  -4   7      138.60      154.16      5.96 o 
   3  -4   7        9.26       10.14      1.95 o 
   4  -4   7        0.05        0.50      2.24 o 
   5  -4   7      114.58       96.54      3.66 o 
   6  -4   7      182.39      193.91      4.15 o 
   7  -4   7        8.58       10.93      2.64 o 
  -6  -3   7       32.24       35.65      2.27 o 
  -5  -3   7        0.71        2.01      2.27 o 
  -4  -3   7       18.54       17.97      2.06 o 
  -3  -3   7      473.92      489.57     10.07 o 
  -2  -3   7      772.72      740.50     10.24 o 
  -1  -3   7      420.87      459.23      5.99 o 
   0  -3   7      169.52      166.58      3.92 o 
   1  -3   7       50.11       54.17      2.36 o 
   2  -3   7      120.14      137.73      2.59 o 
   3  -3   7       86.76      100.31      7.70 o 
   4  -3   7      137.90      132.01      6.79 o 
   5  -3   7       75.09       62.98      3.00 o 
   6  -3   7       15.70       12.25      1.60 o 
   7  -3   7        0.00       -0.43      2.23 o 
  -6  -2   7        1.06        2.96      1.70 o 
  -5  -2   7        2.63        2.09      2.42 o 
  -4  -2   7       66.29       58.06      3.09 o 
  -3  -2   7       24.71       24.70      2.45 o 
  -2  -2   7      573.74      610.06      5.10 o 
  -1  -2   7      185.35      196.16      4.90 o 
   0  -2   7      567.83      595.76      8.61 o 
   1  -2   7       44.21       45.28      2.80 o 
   2  -2   7       81.82       69.36      2.31 o 
   3  -2   7      328.56      374.71     20.40 o 
   4  -2   7        8.86       11.01      1.68 o 
   5  -2   7       34.96       35.46      2.42 o 
   6  -2   7       22.67       22.21      1.70 o 
   7  -2   7       16.27       19.05      2.72 o 
   8  -2   7        0.00       -0.80      2.19 o 
  -6  -1   7       10.74       11.29      2.11 o 
  -5  -1   7       46.81       47.69      3.49 o 
  -4  -1   7        2.15        1.68      1.79 o 
  -3  -1   7       45.63       40.93      2.42 o 
  -2  -1   7       83.95       86.69      2.70 o 
  -1  -1   7       62.35       62.36      2.58 o 
   0  -1   7        4.32        5.19      2.09 o 
   1  -1   7      317.55      321.17      6.34 o 
   2  -1   7       35.46       44.83      2.78 o 
   3  -1   7     1376.19     1484.61      9.80 o 
   4  -1   7        1.47       -0.05      2.24 o 
   5  -1   7        0.92        0.78      3.18 o 
   6  -1   7        0.80        1.03      2.43 o 
   7  -1   7      121.96      130.88      4.99 o 
   8  -1   7       16.77       15.27      2.02 o 
  -6   0   7      123.81      135.73      3.69 o 
  -5   0   7       48.87       51.66      3.67 o 
  -4   0   7       64.51       43.66      2.52 o 
  -3   0   7       95.73       89.68      8.11 o 
  -2   0   7      184.17      187.68      3.89 o 
  -1   0   7       97.98       86.86      5.55 o 
   0   0   7      148.97      163.04      3.71 o 
   1   0   7       81.98       91.33      3.65 o 
   2   0   7        0.00        0.54      1.20 o 
   3   0   7      304.23      332.37      3.64 o 
   4   0   7      138.59      161.72      6.52 o 
   5   0   7        1.38        3.28      3.37 o 
   6   0   7       11.90       11.61      2.92 o 
   7   0   7      128.76      138.13      3.41 o 
   8   0   7        0.63       -0.83      1.82 o 
  -6   1   7        0.19       -0.07      1.81 o 
  -5   1   7        5.78        5.24      2.44 o 
  -4   1   7       53.71       43.41      3.24 o 
  -3   1   7       69.47       71.14      2.98 o 
  -2   1   7        7.46        8.76      1.65 o 
  -1   1   7      105.63       92.70      5.93 o 
   0   1   7      332.81      359.18     17.08 o 
   1   1   7     1078.16     1125.21     11.56 o 
   2   1   7       18.93       18.00      2.08 o 
   3   1   7        3.73        4.33      1.51 o 
   4   1   7       41.40       39.01      4.65 o 
   5   1   7       76.04       76.85      2.91 o 
   6   1   7      482.18      469.32      9.19 o 
   7   1   7       22.78       20.32      2.08 o 
   8   1   7       11.46        9.35      2.17 o 
  -5   2   7        8.04        5.58      2.22 o 
  -4   2   7        0.67        0.55      1.54 o 
  -3   2   7      132.61      121.56      3.58 o 
  -2   2   7        1.27       -0.09      1.56 o 
  -1   2   7       13.52        5.77      4.07 o 
   0   2   7       22.81       30.33      2.99 o 
   1   2   7     1645.78     1676.61     14.46 o 
   2   2   7      403.81      405.32     13.38 o 
   3   2   7        0.22       -0.90      1.18 o 
   4   2   7      290.41      285.26      6.50 o 
   5   2   7     1443.87     1364.81     10.12 o 
   6   2   7     1394.77     1457.63     10.26 o 
   7   2   7       79.37       80.96      2.96 o 
   8   2   7      156.78      171.34      6.22 o 
  -5   3   7        1.51        2.93      1.77 o 
  -4   3   7       74.72       67.58      2.34 o 
  -3   3   7      148.65      153.18      4.54 o 
  -2   3   7      126.56      128.52      4.02 o 
  -1   3   7      102.67      108.23      9.27 o 
   0   3   7      397.58      415.20      7.69 o 
   1   3   7      293.29      334.30     21.73 o 
   2   3   7      285.12      293.16      4.04 o 
   3   3   7      318.35      310.95      8.94 o 
   4   3   7       25.14       28.39      2.11 o 
   5   3   7     2972.73     2707.68     20.83 o 
   6   3   7      165.43      153.06      5.29 o 
   7   3   7       46.44       60.35      3.48 o 
   8   3   7       54.88       56.21      2.71 o 
  -5   4   7        4.43        4.82      1.85 o 
  -4   4   7       57.30       58.72      2.68 o 
  -3   4   7      240.45      214.06      4.44 o 
  -2   4   7       23.01       23.65      1.87 o 
  -1   4   7        7.41        5.82      2.38 o 
   0   4   7      136.31      158.18      4.99 o 
   1   4   7        6.03        7.07      2.36 o 
   2   4   7        2.15        4.40      1.56 o 
   3   4   7       17.29       25.84      3.16 o 
   4   4   7        2.07        3.72      1.59 o 
   5   4   7      579.26      508.88     22.61 o 
   6   4   7      817.21      803.96     22.19 o 
   7   4   7       82.62       81.43      3.01 o 
   8   4   7       47.02       69.72      4.41 o 
  -4   5   7       18.77       21.29      1.91 o 
  -3   5   7        8.51       10.69      2.25 o 
  -2   5   7        9.01        9.80      1.72 o 
  -1   5   7      327.00      348.76      5.37 o 
   0   5   7      494.38      547.04      9.04 o 
   1   5   7        0.27        4.81      3.36 o 
   2   5   7        1.79        2.03      1.50 o 
   3   5   7       72.56       73.41      2.28 o 
   4   5   7        0.05       -0.99      1.48 o 
   5   5   7       26.48       23.09      2.19 o 
   6   5   7        3.00        2.82      1.80 o 
   7   5   7       10.66        9.76      1.57 o 
   8   5   7      194.07      223.88      4.81 o 
  -4   6   7       89.67      102.27      4.02 o 
  -3   6   7        3.15        4.78      2.48 o 
  -2   6   7        1.67        2.77      1.69 o 
  -1   6   7      268.87      281.53      8.19 o 
   0   6   7      198.31      204.28      6.30 o 
   1   6   7       22.41       19.05      2.12 o 
   2   6   7       86.96       77.90      2.84 o 
   3   6   7       18.82       18.66      2.18 o 
   4   6   7        0.13       -0.22      1.66 o 
   5   6   7      340.36      305.02      8.41 o 
   6   6   7      179.26      180.01      3.42 o 
   7   6   7       20.04       15.06      1.49 o 
   8   6   7       18.82       23.26      2.18 o 
  -4   7   7       12.23       11.51      1.96 o 
  -3   7   7       55.92       44.40      3.54 o 
  -2   7   7      110.23      107.71      4.89 o 
  -1   7   7       53.18       50.35      2.19 o 
   0   7   7       45.01       45.79      3.66 o 
   1   7   7       38.21       36.87      3.99 o 
   2   7   7      375.12      348.94     16.52 o 
   3   7   7       64.21       51.55      3.51 o 
   4   7   7        0.27       -0.84      1.41 o 
   5   7   7      202.14      169.41      4.11 o 
   6   7   7       19.40       18.43      1.70 o 
   7   7   7       16.46       21.94      1.75 o 
  -3   8   7      105.09      103.80      3.80 o 
  -2   8   7        4.95        4.17      2.30 o 
  -1   8   7       31.11       35.35      2.35 o 
   0   8   7      306.75      319.98      5.14 o 
   1   8   7      178.70      182.41      4.13 o 
   2   8   7       25.59       24.71      2.01 o 
   3   8   7       14.31       12.64      2.40 o 
   4   8   7        7.69        7.64      1.70 o 
   5   8   7      219.25      191.48      4.13 o 
   6   8   7       14.66       11.36      1.28 o 
   7   8   7        0.02        0.96      1.40 o 
  -2   9   7       12.29       12.44      2.31 o 
  -1   9   7        7.65        7.83      1.93 o 
   0   9   7        5.24        5.34      2.66 o 
   1   9   7        1.13        2.08      3.00 o 
   2   9   7        1.44        0.46      3.46 o 
   3   9   7        0.93        0.70      1.47 o 
   4   9   7      219.45      193.71      4.00 o 
   5   9   7      237.23      199.96      3.92 o 
   6   9   7       71.47       72.35      1.96 o 
   7   9   7       22.73       31.78      5.11 o 
  -2  10   7        1.91        2.95      1.58 o 
  -1  10   7        2.72        4.57      2.38 o 
   0  10   7        1.17        1.19      1.63 o 
   1  10   7        8.01       12.42      2.58 o 
   2  10   7       14.80       15.52      2.64 o 
   3  10   7       54.54       50.25      3.22 o 
   4  10   7       15.70       10.16      1.57 o 
   5  10   7       79.98       71.42      3.25 o 
   6  10   7        0.96        1.97      1.16 o 
   0  11   7        3.20        3.68      1.26 o 
   1  11   7       19.84       19.58      1.25 o 
   2  11   7        0.03        0.68      1.50 o 
   3  11   7       38.98       33.05      2.47 o 
   4  11   7       31.96       32.41      2.35 o 
   5  11   7        6.45        6.49      1.45 o 
   2  12   7      114.07      109.26     17.99 o 
   3  12   7       87.99       79.38      7.88 o 
   4  12   7       41.45       39.44      1.94 o 
   0 -10   8        9.02       11.37      1.56 o 
   1 -10   8       67.97       94.18      2.66 o 
  -3  -9   8        6.64        3.01      1.45 o 
  -2  -9   8        2.88        6.99      1.56 o 
  -1  -9   8       26.85       34.57      1.63 o 
   0  -9   8       14.33       11.19      1.45 o 
   1  -9   8       17.20       17.25      1.46 o 
   2  -9   8       36.91       37.94      1.59 o 
   3  -9   8       68.63       81.72      2.30 o 
  -4  -8   8       33.00       35.03      1.79 o 
  -3  -8   8       30.97       28.35      2.25 o 
  -2  -8   8        0.24       -0.75      1.33 o 
  -1  -8   8       12.21       10.24      1.24 o 
   0  -8   8      163.38      142.64      3.17 o 
   1  -8   8        8.83        8.49      1.28 o 
   2  -8   8       21.62       25.41      1.87 o 
   3  -8   8        7.92       10.38      1.55 o 
   4  -8   8        0.00        1.40      1.12 o 
  -4  -7   8       19.79       14.78      1.78 o 
  -3  -7   8        0.56        0.17      1.63 o 
  -2  -7   8        6.43        3.77      1.27 o 
  -1  -7   8       79.01       72.55      3.34 o 
   0  -7   8        0.03        0.73      1.56 o 
   1  -7   8      290.40      277.50      5.01 o 
   2  -7   8        0.21        2.97      1.69 o 
   3  -7   8      381.65      403.60      7.11 o 
   4  -7   8       24.82       27.55      2.36 o 
   5  -7   8       18.95       37.55      1.99 o 
  -4  -6   8       29.54       21.92      2.14 o 
  -3  -6   8      340.37      277.63      6.73 o 
  -2  -6   8      175.35      174.45      3.83 o 
  -1  -6   8       24.73       19.70      1.69 o 
   0  -6   8      341.84      330.90      5.04 o 
   1  -6   8       19.18       17.93      2.10 o 
   2  -6   8      572.57      579.63      6.39 o 
   3  -6   8       47.34       46.27      2.03 o 
   4  -6   8        0.12        0.06      2.02 o 
   5  -6   8        0.20        0.11      1.58 o 
  -4  -5   8        2.34        1.37      2.03 o 
  -3  -5   8       55.65       52.81      3.69 o 
  -2  -5   8       91.71       89.78      7.22 o 
  -1  -5   8      224.70      212.23      4.44 o 
   0  -5   8        1.63       11.04      3.15 o 
   1  -5   8      845.42      830.25      7.71 o 
   2  -5   8     1208.38     1231.53     19.41 o 
   3  -5   8       37.47       34.37      2.52 o 
   4  -5   8      190.35      204.33      7.55 o 
   5  -5   8        0.80        0.11      1.71 o 
   6  -5   8      548.52      542.68      5.88 o 
  -5  -4   8        3.00        2.83      2.04 o 
  -4  -4   8       85.01       89.50      2.72 o 
  -3  -4   8        0.19        0.71      3.12 o 
  -2  -4   8      285.57      287.63     13.58 o 
  -1  -4   8      110.36      109.02      3.63 o 
   0  -4   8      450.21      425.49      5.72 o 
   1  -4   8     2149.07     2169.79     11.90 o 
   2  -4   8       21.38       21.85      3.04 o 
   3  -4   8      127.97      127.81      4.83 o 
   4  -4   8       54.61       45.51      2.77 o 
   5  -4   8        5.27        5.24      1.93 o 
   6  -4   8       86.96       86.08      6.57 o 
  -5  -3   8       10.97        9.14      2.06 o 
  -4  -3   8        4.54        4.20      2.42 o 
  -3  -3   8       10.03        7.62      2.22 o 
  -2  -3   8      279.85      259.42      6.83 o 
  -1  -3   8       67.30       62.52      2.72 o 
   0  -3   8        1.81        2.58      2.22 o 
   1  -3   8      757.90      784.36      7.10 o 
   2  -3   8      132.11      140.01      5.01 o 
   3  -3   8       26.43       30.68      2.20 o 
   4  -3   8      315.15      319.75      6.20 o 
   5  -3   8        7.80        7.00      3.67 o 
   6  -3   8        1.10        0.68      1.66 o 
   7  -3   8       26.60       25.89      2.74 o 
  -5  -2   8       40.75       43.07      2.91 o 
  -4  -2   8       20.33       27.12      2.76 o 
  -3  -2   8        1.03       -2.30      2.35 o 
  -2  -2   8      251.30      251.49      4.66 o 
  -1  -2   8        7.39        9.00      2.61 o 
   0  -2   8      227.34      229.89      4.28 o 
   1  -2   8        0.75       -2.90      3.13 o 
   2  -2   8       52.28       61.41      3.62 o 
   3  -2   8        1.58        2.59      3.15 o 
   4  -2   8      122.07      123.27      6.17 o 
   5  -2   8       63.94       61.26      4.47 o 
   6  -2   8       39.58       35.03      2.14 o 
   7  -2   8        0.17        0.85      2.35 o 
  -5  -1   8        5.16        7.64      2.26 o 
  -4  -1   8       73.21       58.17      4.59 o 
  -3  -1   8       34.09       32.70      2.29 o 
  -2  -1   8      139.80      173.76     12.18 o 
  -1  -1   8        1.41        0.92      1.76 o 
   0  -1   8      199.17      184.69      5.71 o 
   1  -1   8      248.11      265.78      6.57 o 
   2  -1   8       36.39       45.04      3.10 o 
   3  -1   8       33.77       24.72      3.26 o 
   4  -1   8      337.61      328.97      5.10 o 
   5  -1   8        6.76        7.30      2.53 o 
   6  -1   8       53.39       44.82      3.99 o 
   7  -1   8       37.03       37.32      3.24 o 
   8  -1   8        2.01       -0.03      2.03 o 
  -5   0   8        0.05       -1.19      1.95 o 
  -4   0   8      283.91      268.18     17.41 o 
  -3   0   8        0.38        2.12      1.63 o 
  -2   0   8        0.41       -0.27      1.82 o 
  -1   0   8      116.65      110.59      2.97 o 
   0   0   8      115.03      113.97      4.68 o 
   1   0   8      112.60      108.50      4.42 o 
   2   0   8        4.89        4.31      1.71 o 
   3   0   8      165.73      199.00      6.29 o 
   4   0   8        5.21       -1.99      4.54 o 
   5   0   8      119.48      115.75      7.40 o 
   6   0   8       37.56       43.07      3.72 o 
   7   0   8       14.49       17.17      3.03 o 
   8   0   8        2.99        2.08      2.13 o 
  -5   1   8       15.11       11.34      2.33 o 
  -4   1   8        0.24        0.55      2.55 o 
  -3   1   8       27.17       16.61      2.11 o 
  -2   1   8      265.84      259.57      4.72 o 
  -1   1   8       25.33       18.50      3.30 o 
   0   1   8        3.49        1.81      2.82 o 
   1   1   8      144.52      165.79      5.42 o 
   2   1   8        6.25        2.20      1.96 o 
   3   1   8      235.38      262.61      3.91 o 
   4   1   8       22.23       24.11      4.42 o 
   5   1   8        0.69        4.49      3.76 o 
   6   1   8      264.67      265.80      7.34 o 
   7   1   8       71.05       80.64      4.15 o 
   8   1   8        2.51        1.42      1.93 o 
  -5   2   8       30.70       26.27      2.29 o 
  -4   2   8        0.07        0.61      1.71 o 
  -3   2   8       41.56       50.14      2.60 o 
  -2   2   8      244.63      261.16      4.72 o 
  -1   2   8       10.15       13.44      4.68 o 
   0   2   8     1133.30     1184.34     13.78 o 
   1   2   8      495.18      534.24      9.06 o 
   2   2   8       57.71       58.27      3.18 o 
   3   2   8        0.66        0.37      1.57 o 
   4   2   8      224.25      233.12      4.53 o 
   5   2   8        2.84        1.60      2.39 o 
   6   2   8       84.46       87.65      5.91 o 
   7   2   8        9.16       10.40      2.72 o 
   8   2   8        2.39        1.63      2.07 o 
  -5   3   8       16.95       20.43      1.96 o 
  -4   3   8        2.45        0.63      2.14 o 
  -3   3   8       18.29       15.88      1.98 o 
  -2   3   8       47.86       45.90      2.08 o 
  -1   3   8        5.50        7.56      2.36 o 
   0   3   8      315.80      330.89      6.91 o 
   1   3   8      666.30      751.06     10.81 o 
   2   3   8      313.72      303.13     18.89 o 
   3   3   8      705.16      713.85     60.43 o 
   4   3   8      379.04      358.76      5.57 o 
   5   3   8        0.14        2.88      3.32 o 
   6   3   8      211.45      212.92     11.83 o 
   7   3   8       61.49       62.47      2.57 o 
   8   3   8       51.17       45.23      2.81 o 
  -4   4   8       28.34       24.33      1.89 o 
  -3   4   8       11.16        8.96      1.99 o 
  -2   4   8        0.76        0.59      1.48 o 
  -1   4   8      104.85      101.41      7.45 o 
   0   4   8       37.11       27.19      3.16 o 
   1   4   8       94.13       92.84      4.14 o 
   2   4   8       13.18       15.98      1.81 o 
   3   4   8       16.87       12.71      2.20 o 
   4   4   8      602.33      578.11      7.10 o 
   5   4   8       36.08       35.25      3.90 o 
   6   4   8       14.14       15.86      2.28 o 
   7   4   8        2.97        6.01      2.04 o 
   8   4   8      584.74      654.58      7.58 o 
  -4   5   8       20.61       22.37      1.62 o 
  -3   5   8       55.37       53.83      3.94 o 
  -2   5   8       99.24      108.22      3.37 o 
  -1   5   8        0.02        1.18      2.12 o 
   0   5   8      373.96      395.10     24.59 o 
   1   5   8       51.26       45.35      3.92 o 
   2   5   8      103.31       93.30      4.70 o 
   3   5   8        0.23        0.78      1.58 o 
   4   5   8       30.68       26.74      1.87 o 
   5   5   8       58.22       53.53      4.47 o 
   6   5   8       17.52       14.80      2.28 o 
   7   5   8       19.65       25.94      2.22 o 
   8   5   8       66.62       56.49      2.66 o 
  -3   6   8       17.02       15.47      2.83 o 
  -2   6   8        7.27        7.28      2.33 o 
  -1   6   8       69.05       69.04      3.26 o 
   0   6   8      877.25      923.38     39.27 o 
   1   6   8        6.03        5.69      2.25 o 
   2   6   8      277.60      252.00      8.41 o 
   3   6   8        5.99        7.51      1.55 o 
   4   6   8      126.47      120.07      4.82 o 
   5   6   8      139.46      114.71      3.64 o 
   6   6   8      102.95       91.71      4.00 o 
   7   6   8       27.40       26.00      1.79 o 
   8   6   8      132.72      136.29      3.31 o 
  -3   7   8        4.84        3.73      2.06 o 
  -2   7   8       75.87       74.72      4.08 o 
  -1   7   8        4.71        3.61      1.61 o 
   0   7   8      138.72      137.72      3.00 o 
   1   7   8        5.54        7.99      4.22 o 
   2   7   8       41.52       37.96      2.30 o 
   3   7   8        2.52        0.04      1.47 o 
   4   7   8       23.76       19.02      1.74 o 
   5   7   8        1.27        1.32      1.71 o 
   6   7   8       32.45       30.47      3.18 o 
   7   7   8       24.49       28.10      1.78 o 
  -3   8   8       56.49       55.14      2.52 o 
  -2   8   8       99.72      115.71      4.27 o 
  -1   8   8        7.19        7.51      1.81 o 
   0   8   8      203.56      215.98      3.48 o 
   1   8   8       32.70       32.33      2.26 o 
   2   8   8        0.04       -2.01      2.01 o 
   3   8   8        1.02        1.28      2.55 o 
   4   8   8        3.58        4.10      1.50 o 
   5   8   8        1.71        1.42      1.43 o 
   6   8   8       16.61       12.58      2.46 o 
   7   8   8        0.16        1.03      1.31 o 
  -2   9   8        8.27        8.66      1.80 o 
  -1   9   8       25.03       32.30      5.02 o 
   0   9   8      156.52      166.43      3.63 o 
   1   9   8       59.70       74.52      3.62 o 
   2   9   8       40.20       38.09      2.92 o 
   3   9   8      160.09      166.36     10.33 o 
   4   9   8       81.38       75.92      3.85 o 
   5   9   8        8.44        8.52      2.26 o 
   6   9   8       31.56       31.46      1.71 o 
   7   9   8       24.36       22.26      1.64 o 
  -1  10   8       62.63       60.69      2.61 o 
   0  10   8        4.27        2.71      1.49 o 
   1  10   8       11.62       12.07      1.48 o 
   2  10   8       27.66       32.34      2.50 o 
   3  10   8        0.42       -0.08      1.98 o 
   4  10   8       74.06       81.72      8.43 o 
   5  10   8        1.08        0.62      1.71 o 
   6  10   8        2.11        2.34      1.04 o 
   1  11   8       21.30       19.25      1.17 o 
   2  11   8        0.12       -0.67      1.35 o 
   3  11   8       58.68       60.68      1.98 o 
   4  11   8      104.82      104.02      7.19 o 
   5  11   8        3.50        1.69      1.11 o 
  -1  -9   9       17.39       15.06      1.83 o 
   0  -9   9       99.75      117.74      3.14 o 
   1  -9   9       44.22       42.10      2.32 o 
   2  -9   9        1.24        1.74      1.39 o 
  -3  -8   9       27.82       30.30      1.77 o 
  -2  -8   9       27.45       26.22      2.19 o 
  -1  -8   9        3.59        4.15      1.07 o 
   0  -8   9       26.31       28.17      1.34 o 
   1  -8   9       13.43       18.96      1.63 o 
   2  -8   9       22.50       23.55      2.07 o 
   3  -8   9        8.99        9.63      1.15 o 
  -3  -7   9        7.37        7.92      1.67 o 
  -2  -7   9       35.11       42.06      1.98 o 
  -1  -7   9       65.70       60.36      2.25 o 
   0  -7   9       43.82       39.17      1.65 o 
   1  -7   9      150.93      134.62      4.85 o 
   2  -7   9       25.31       28.92      1.93 o 
   3  -7   9       11.20       11.45      1.56 o 
   4  -7   9       28.01       28.60      2.17 o 
  -4  -6   9        6.69        8.59      1.57 o 
  -3  -6   9       38.26       34.88      2.63 o 
  -2  -6   9       13.65       14.48      2.35 o 
  -1  -6   9      243.72      237.57      3.35 o 
   0  -6   9       53.96       54.83      2.42 o 
   1  -6   9        1.58        2.18      1.72 o 
   2  -6   9       14.45       15.04      2.35 o 
   3  -6   9        0.41       -0.37      1.61 o 
   4  -6   9       13.77       12.02      2.19 o 
   5  -6   9       10.03       13.38      1.70 o 
  -4  -5   9       16.35       11.77      1.83 o 
  -3  -5   9       22.63       18.70      2.29 o 
  -2  -5   9        0.44        1.65      1.98 o 
  -1  -5   9       21.42       22.13      2.29 o 
   0  -5   9       20.04       23.06      1.75 o 
   1  -5   9       35.94       32.62      2.26 o 
   2  -5   9      833.29      842.51     21.88 o 
   3  -5   9       27.98       27.51      1.97 o 
   4  -5   9       11.77        9.05      2.18 o 
   5  -5   9        8.49        9.08      1.99 o 
   6  -5   9        3.66        5.72      1.49 o 
  -4  -4   9      179.95      175.12     16.31 o 
  -3  -4   9      269.38      282.11      6.18 o 
  -2  -4   9      138.79      129.80      5.01 o 
  -1  -4   9        7.91        6.88      2.11 o 
   0  -4   9     2341.93     2226.52     29.45 o 
   1  -4   9      131.90      132.44      3.52 o 
   2  -4   9       14.86       12.70      2.69 o 
   3  -4   9        5.13        6.31      2.62 o 
   4  -4   9       43.53       42.85      2.19 o 
   5  -4   9      153.77      131.57      7.10 o 
   6  -4   9        2.43        1.07      1.61 o 
  -5  -3   9        0.06        0.41      1.79 o 
  -4  -3   9        0.47       -1.84      2.26 o 
  -3  -3   9        3.52        5.16      2.14 o 
  -2  -3   9       72.66       76.37      4.22 o 
  -1  -3   9      182.96      184.05     12.14 o 
   0  -3   9      478.85      494.43      8.51 o 
   1  -3   9        8.72        7.37      2.11 o 
   2  -3   9      159.51      168.21      8.23 o 
   3  -3   9        1.44        4.41      2.93 o 
   4  -3   9        1.24       15.54      2.88 o 
   5  -3   9      648.22      686.35     11.10 o 
   6  -3   9      119.69      106.65      2.83 o 
   7  -3   9       52.05       49.56      3.03 o 
  -5  -2   9       60.46       69.38      2.68 o 
  -4  -2   9       13.04       14.68      2.42 o 
  -3  -2   9       15.78       15.97      2.07 o 
  -2  -2   9       94.73       93.22      8.56 o 
  -1  -2   9      131.96      144.10      8.77 o 
   0  -2   9      191.98      194.46      4.08 o 
   1  -2   9       21.03       20.76      2.35 o 
   2  -2   9      289.14      323.71      9.86 o 
   3  -2   9       28.18       26.44      3.34 o 
   4  -2   9      384.43      357.75     13.64 o 
   5  -2   9        5.36        1.15      2.44 o 
   6  -2   9        3.18        1.79      1.98 o 
   7  -2   9        7.87        9.05      2.77 o 
  -5  -1   9        4.99        1.47      1.65 o 
  -4  -1   9       49.44       49.63      3.29 o 
  -3  -1   9        6.52        9.11      3.71 o 
  -2  -1   9      282.72      297.83      3.90 o 
  -1  -1   9       12.48       11.68      2.01 o 
   0  -1   9      150.40      152.81      3.64 o 
   1  -1   9       79.56       84.50      4.30 o 
   2  -1   9       15.11       16.06      2.45 o 
   3  -1   9       48.48       46.90      3.53 o 
   4  -1   9        0.13        1.93      2.39 o 
   5  -1   9      409.84      386.49     16.20 o 
   6  -1   9        2.02        3.07      2.92 o 
   7  -1   9       58.46       64.48      3.88 o 
  -5   0   9        1.81        1.16      1.61 o 
  -4   0   9        7.04        6.93      2.19 o 
  -3   0   9       19.77       18.87      2.03 o 
  -2   0   9       56.68       50.96      2.56 o 
  -1   0   9       53.31       48.84      2.95 o 
   0   0   9        0.02        0.33      2.52 o 
   1   0   9       85.31       86.59      2.99 o 
   2   0   9       24.03       19.04      4.55 o 
   3   0   9       68.70       64.99      3.60 o 
   4   0   9       72.12       74.45      3.06 o 
   5   0   9       11.63       11.78      2.30 o 
   6   0   9       38.44       33.79      3.71 o 
   7   0   9       19.33       21.87      2.85 o 
   8   0   9       36.49       32.49      2.16 o 
  -5   1   9       11.23       14.21      1.77 o 
  -4   1   9       20.21       18.99      2.58 o 
  -3   1   9       80.74       75.78      2.81 o 
  -2   1   9       90.00       82.56      6.68 o 
  -1   1   9        6.23        5.16      1.71 o 
   0   1   9       36.76       33.05      3.38 o 
   1   1   9        0.76        0.81      2.37 o 
   2   1   9      369.79      356.01     28.71 o 
   3   1   9        1.28        1.06      2.59 o 
   4   1   9        6.27        8.79      4.57 o 
   5   1   9        2.90        4.02      3.91 o 
   6   1   9      151.45      155.04      6.48 o 
   7   1   9        8.32        7.00      2.52 o 
   8   1   9       22.79       23.68      2.43 o 
  -5   2   9        4.22        4.03      1.58 o 
  -4   2   9       86.84       79.49      3.55 o 
  -3   2   9       24.65       19.87      1.97 o 
  -2   2   9       63.46       52.78      2.18 o 
  -1   2   9       96.86       86.95      4.43 o 
   0   2   9        6.16        5.89      2.77 o 
   1   2   9       39.61       30.40      5.20 o 
   2   2   9      249.48      237.64      7.74 o 
   3   2   9      311.14      313.31      7.24 o 
   4   2   9        3.80        1.64      2.37 o 
   5   2   9       35.51       33.31      3.88 o 
   6   2   9      167.48      184.29      6.27 o 
   7   2   9        0.01       -0.38      2.36 o 
   8   2   9      126.13      130.45      3.78 o 
  -4   3   9       13.73        4.26      1.93 o 
  -3   3   9        3.15        1.76      1.41 o 
  -2   3   9       45.25       40.14      1.95 o 
  -1   3   9       23.46       28.13      3.33 o 
   0   3   9      131.43      128.66      4.92 o 
   1   3   9      227.12      222.20      5.83 o 
   2   3   9        5.40        6.77      1.87 o 
   3   3   9       96.47       91.54      4.45 o 
   4   3   9        6.66        9.60      3.58 o 
   5   3   9      471.34      463.07      9.55 o 
   6   3   9        0.01       -1.02      3.20 o 
   7   3   9       12.77       12.61      3.00 o 
   8   3   9      165.91      174.74      4.12 o 
  -4   4   9       14.36       14.95      2.03 o 
  -3   4   9        9.34        8.77      3.02 o 
  -2   4   9        1.75        6.44      1.62 o 
  -1   4   9       46.92       46.73      3.36 o 
   0   4   9       29.66       26.49      3.35 o 
   1   4   9        7.54        7.10      2.92 o 
   2   4   9       99.34       82.15      4.84 o 
   3   4   9        2.16        4.78      1.80 o 
   4   4   9     2839.48     2764.95     15.41 o 
   5   4   9      300.24      300.62      7.93 o 
   6   4   9       22.08       25.58      2.52 o 
   7   4   9      196.55      196.57      5.68 o 
   8   4   9      225.67      238.23      4.56 o 
  -3   5   9       33.71       32.44      1.97 o 
  -2   5   9       62.65       71.75      3.25 o 
  -1   5   9       49.95       40.88      2.02 o 
   0   5   9       44.75       38.46      3.79 o 
   1   5   9      145.74      133.26      7.60 o 
   2   5   9       73.55       67.92      2.78 o 
   3   5   9      326.83      321.50      4.28 o 
   4   5   9     1369.21     1323.07     10.88 o 
   5   5   9        0.37        2.78      3.35 o 
   6   5   9      367.04      390.97     17.91 o 
   7   5   9       29.99       28.50      3.05 o 
   8   5   9       34.69       30.35      2.15 o 
  -3   6   9        0.34        0.10      1.43 o 
  -2   6   9        7.02        3.44      1.86 o 
  -1   6   9       52.02       48.39      1.99 o 
   0   6   9       95.40       98.08      5.52 o 
   1   6   9       63.71       66.94      2.81 o 
   2   6   9       86.51       73.13      2.51 o 
   3   6   9        0.50        2.17      2.02 o 
   4   6   9      149.25      148.32      4.01 o 
   5   6   9      278.42      262.94      7.13 o 
   6   6   9        7.49        9.22      2.85 o 
   7   6   9      247.92      291.73      6.88 o 
  -3   7   9        0.00       -1.13      1.68 o 
  -2   7   9       35.96       39.09      2.91 o 
  -1   7   9        0.73       -0.63      1.81 o 
   0   7   9        0.43       -0.43      2.07 o 
   1   7   9      355.82      341.15      8.43 o 
   2   7   9       48.83       45.88      3.40 o 
   3   7   9       42.91       44.68      2.90 o 
   4   7   9      191.29      196.51     10.29 o 
   5   7   9        0.28       -0.86      2.57 o 
   6   7   9       13.35       12.32      2.45 o 
   7   7   9        0.02        1.74      1.40 o 
  -2   8   9       18.19       17.98      2.08 o 
  -1   8   9       10.54       14.09      1.73 o 
   0   8   9        9.16        9.29      1.82 o 
   1   8   9       11.47        8.33      2.31 o 
   2   8   9      165.27      174.43      3.12 o 
   3   8   9       19.62       17.27      1.70 o 
   4   8   9        0.63       -1.52      2.66 o 
   5   8   9       53.20       50.39      3.50 o 
   6   8   9       21.30       15.33      1.49 o 
   7   8   9      184.70      201.59     17.78 o 
  -1   9   9       32.48       32.19      6.25 o 
   0   9   9       18.89       15.44      1.68 o 
   1   9   9       29.70       27.76      2.92 o 
   2   9   9       81.96       82.88      2.85 o 
   3   9   9        8.59        7.41      1.72 o 
   4   9   9        9.84       10.58      1.85 o 
   5   9   9       35.12       35.72      2.67 o 
   6   9   9       47.00       44.79      4.99 o 
   0  10   9        0.14       -0.50      2.00 o 
   1  10   9        2.01        2.11      1.99 o 
   2  10   9        5.96        4.74      1.44 o 
   3  10   9        2.85        5.08      3.11 o 
   4  10   9       10.35       10.39      1.54 o 
   5  10   9        0.28        0.07      1.81 o 
   2  11   9        8.01        9.05      1.81 o 
   3  11   9       96.43      102.70     12.36 o 
   4  11   9      175.48      201.52      3.36 o 
  -2  -8  10      109.75       98.45      2.54 o 
  -1  -8  10       40.45       37.79      1.95 o 
   0  -8  10       36.84       51.50      3.31 o 
   1  -8  10        5.10        5.86      1.16 o 
   2  -8  10       39.34       35.88      1.38 o 
   3  -8  10        6.96       10.17      1.29 o 
  -3  -7  10       29.45       21.41      1.48 o 
  -2  -7  10        5.97        7.12      1.64 o 
  -1  -7  10        2.92        0.81      1.23 o 
   0  -7  10       24.20       21.66      1.22 o 
   1  -7  10       47.99       51.53      2.06 o 
   2  -7  10      208.93      201.28      3.20 o 
   3  -7  10       51.98       55.02      1.69 o 
   4  -7  10        0.03        0.39      1.01 o 
  -3  -6  10        3.10        2.28      1.35 o 
  -2  -6  10        4.52        2.24      1.59 o 
  -1  -6  10       21.46       17.91      2.33 o 
   0  -6  10       10.60       12.92      2.23 o 
   1  -6  10       18.25       18.74      1.75 o 
   2  -6  10       77.60       79.78      2.02 o 
   3  -6  10        7.16        8.87      1.47 o 
   4  -6  10        6.60        7.10      1.59 o 
   5  -6  10        0.04        0.48      1.33 o 
  -3  -5  10        6.18        4.98      1.59 o 
  -2  -5  10       38.85       34.87      1.98 o 
  -1  -5  10       30.81       30.06      2.09 o 
   0  -5  10       10.29       10.42      1.76 o 
   1  -5  10       11.34       10.43      1.56 o 
   2  -5  10      230.28      240.96     18.33 o 
   3  -5  10        3.00        2.58      1.64 o 
   4  -5  10       23.59       20.32      2.37 o 
   5  -5  10        4.51        0.47      1.62 o 
  -3  -4  10       64.92       60.12      6.89 o 
  -2  -4  10        5.12        3.43      2.53 o 
  -1  -4  10       49.57       51.26      2.47 o 
   0  -4  10      147.39      146.48      4.24 o 
   1  -4  10      356.95      402.92      7.45 o 
   2  -4  10      121.03      130.30      3.16 o 
   3  -4  10      105.54      105.49      3.04 o 
   4  -4  10       16.50       14.34      1.66 o 
   5  -4  10        0.32       -0.10      1.59 o 
   6  -4  10        2.45        2.79      1.58 o 
  -4  -3  10       52.71       46.10      2.41 o 
  -3  -3  10        1.59        1.17      2.52 o 
  -2  -3  10      320.81      332.83      7.05 o 
  -1  -3  10       43.54       40.91      2.43 o 
   0  -3  10        3.12        2.64      1.95 o 
   1  -3  10      455.59      465.75      5.93 o 
   2  -3  10       13.44       13.50      2.22 o 
   3  -3  10       74.61       67.35      4.07 o 
   4  -3  10        4.93        3.92      2.65 o 
   5  -3  10       94.74       87.25      3.60 o 
   6  -3  10       27.65       24.23      1.73 o 
  -4  -2  10        0.03       -0.19      1.96 o 
  -3  -2  10       40.68       44.94      2.19 o 
  -2  -2  10        1.26        2.39      2.52 o 
  -1  -2  10      383.53      389.36      8.09 o 
   0  -2  10     3862.09     3872.25     69.97 o 
   1  -2  10        5.99        4.66      2.06 o 
   2  -2  10       60.65       62.24      2.84 o 
   3  -2  10      167.44      141.62      5.22 o 
   4  -2  10       43.15       45.75      3.36 o 
   5  -2  10        1.26        1.06      2.31 o 
   6  -2  10        2.09        2.06      1.46 o 
   7  -2  10       11.71       10.74      2.91 o 
  -4  -1  10        3.53        7.44      1.89 o 
  -3  -1  10       24.25       24.37      1.95 o 
  -2  -1  10      102.88      104.63      3.51 o 
  -1  -1  10        1.12        2.62      2.79 o 
   0  -1  10        1.93        1.76      2.19 o 
   1  -1  10      124.41      133.05      5.65 o 
   2  -1  10        0.11        0.12      2.13 o 
   3  -1  10      116.06      111.87      4.76 o 
   4  -1  10       12.73       15.26      2.82 o 
   5  -1  10      111.97      111.56      7.33 o 
   6  -1  10       16.39       11.94      3.09 o 
   7  -1  10       25.43       17.24      1.78 o 
  -4   0  10        5.11        5.07      1.84 o 
  -3   0  10       10.28       10.02      1.91 o 
  -2   0  10        9.21        3.24      1.60 o 
  -1   0  10       45.10       41.71      2.32 o 
   0   0  10       11.79        9.51      1.93 o 
   1   0  10       88.96       86.79      4.43 o 
   2   0  10       57.58       52.92      6.42 o 
   3   0  10      158.57      142.44      5.10 o 
   4   0  10       29.09       18.94      2.59 o 
   5   0  10      130.85      135.52      3.58 o 
   6   0  10       69.11       75.18      2.56 o 
   7   0  10       86.34       96.65      7.18 o 
  -4   1  10        3.90        6.15      1.85 o 
  -3   1  10       34.90       36.73      2.89 o 
  -2   1  10       81.63       65.98      3.68 o 
  -1   1  10        0.02        1.96      1.87 o 
   0   1  10      107.13      105.08      4.64 o 
   1   1  10        0.08        2.32      1.71 o 
   2   1  10       64.20       57.02      2.24 o 
   3   1  10       85.71       71.95      3.92 o 
   4   1  10       13.52       11.59      2.48 o 
   5   1  10       99.83       93.27      3.11 o 
   6   1  10       77.32       82.45      2.84 o 
   7   1  10       12.85       11.23      2.49 o 
  -4   2  10        9.91        8.50      1.84 o 
  -3   2  10        1.29        0.21      2.23 o 
  -2   2  10       26.13       16.51      1.99 o 
  -1   2  10        0.04        2.05      2.02 o 
   0   2  10       98.78       90.12      4.34 o 
   1   2  10       17.22       15.96      2.91 o 
   2   2  10       67.22       57.02      2.55 o 
   3   2  10       40.66       38.20      3.50 o 
   4   2  10      325.12      358.63      7.70 o 
   5   2  10      100.13      127.16      5.31 o 
   6   2  10        2.12        2.47      1.87 o 
   7   2  10        5.55        7.69      2.36 o 
  -4   3  10        0.06        0.50      1.59 o 
  -3   3  10        2.36        2.01      1.85 o 
  -2   3  10        8.39        4.38      1.65 o 
  -1   3  10       26.64       27.48      2.08 o 
   0   3  10        2.99       -0.48      2.77 o 
   1   3  10        1.61        2.84      2.86 o 
   2   3  10       80.86       74.99      2.94 o 
   3   3  10       90.13       89.17      4.23 o 
   4   3  10       37.85       35.78      2.61 o 
   5   3  10      479.40      518.88      9.65 o 
   6   3  10      155.28      183.33      5.93 o 
   7   3  10       68.02       76.32      2.39 o 
  -3   4  10       22.73       17.12      2.45 o 
  -2   4  10        1.49        0.93      1.92 o 
  -1   4  10      200.73      191.47      9.19 o 
   0   4  10      161.12      159.98      5.45 o 
   1   4  10        0.66       -0.77      1.79 o 
   2   4  10       44.41       35.55      4.03 o 
   3   4  10      361.84      370.90     17.82 o 
   4   4  10       83.60       80.03      3.24 o 
   5   4  10        5.10        5.27      3.33 o 
   6   4  10       34.43       46.52      3.65 o 
   7   4  10       68.19       79.59      2.42 o 
  -3   5  10       66.96       83.92      2.95 o 
  -2   5  10        1.26        0.40      1.83 o 
  -1   5  10       91.38       92.49      3.54 o 
   0   5  10      202.33      190.68      5.89 o 
   1   5  10       89.98       78.06      3.10 o 
   2   5  10       69.55       64.87      3.06 o 
   3   5  10       78.49       79.63      3.71 o 
   4   5  10        1.64        0.11      2.33 o 
   5   5  10       13.08       13.97      3.11 o 
   6   5  10       58.31       67.99      4.18 o 
   7   5  10        0.27        1.87      4.73 o 
  -2   6  10      107.63      116.52      3.95 o 
  -1   6  10       58.54       61.90      2.78 o 
   0   6  10        0.02       -0.20      1.91 o 
   1   6  10       20.60       17.86      2.00 o 
   2   6  10      456.06      452.36      5.99 o 
   3   6  10      466.76      563.59     20.50 o 
   4   6  10      146.55      160.14      4.00 o 
   5   6  10       27.62       31.22      3.65 o 
   6   6  10        8.12        9.26      2.72 o 
   7   6  10       49.45       63.90      2.99 o 
  -2   7  10       10.48        8.40      1.43 o 
  -1   7  10        2.14        2.05      1.71 o 
   0   7  10        0.80        1.96      2.56 o 
   1   7  10       10.02       11.61      4.23 o 
   2   7  10      507.33      528.81      6.91 o 
   3   7  10        0.75        0.87      1.68 o 
   4   7  10      138.98      154.81      4.46 o 
   5   7  10       43.07       40.95      3.62 o 
   6   7  10        2.01       -0.16      2.29 o 
   7   7  10       69.75       81.95      2.90 o 
  -1   8  10        0.22       -1.65      1.68 o 
   0   8  10        0.73        2.27      2.09 o 
   1   8  10      145.13      136.01      4.57 o 
   2   8  10      141.70      144.37      4.82 o 
   3   8  10        8.60        8.38      1.85 o 
   4   8  10       48.94       52.84      4.36 o 
   5   8  10       46.38       42.68      3.12 o 
   6   8  10        4.56        4.57      1.26 o 
   0   9  10       24.70       21.02      2.18 o 
   1   9  10        8.82        9.81      2.22 o 
   2   9  10       77.54       77.84      3.45 o 
   3   9  10       89.70       97.00      2.47 o 
   4   9  10       23.70       23.89      1.83 o 
   5   9  10       21.07       19.79      2.22 o 
   6   9  10       13.87       11.81      2.95 o 
   1  10  10       14.91       16.84      1.88 o 
   2  10  10        0.34        0.72      1.91 o 
   3  10  10       17.40       16.34      1.74 o 
   4  10  10        0.03        0.35      1.78 o 
  -1  -7  11       24.98       20.85      1.64 o 
   0  -7  11      162.46      156.04     20.40 o 
   1  -7  11        0.02        0.65      1.37 o 
   2  -7  11       56.05       59.18      2.19 o 
   3  -7  11       31.21       29.80      1.64 o 
  -2  -6  11        9.90       10.61      1.52 o 
  -1  -6  11       55.78       61.20      4.88 o 
   0  -6  11       14.01       12.82      1.99 o 
   1  -6  11        3.90        4.40      1.51 o 
   2  -6  11       50.64       49.01      1.87 o 
   3  -6  11       36.31       35.62      1.93 o 
   4  -6  11      243.07      302.22     12.12 o 
  -3  -5  11        3.74        2.90      1.44 o 
  -2  -5  11       67.40       56.93      2.85 o 
  -1  -5  11       41.14       43.27      4.17 o 
   0  -5  11      100.59      105.90      2.82 o 
   1  -5  11      105.85      101.06      3.93 o 
   2  -5  11       17.86       21.80      2.40 o 
   3  -5  11       59.85       64.18      3.46 o 
   4  -5  11        2.36        2.02      1.99 o 
   5  -5  11        9.29        7.95      1.35 o 
  -3  -4  11        1.55       -0.25      1.60 o 
  -2  -4  11       30.88       26.66      2.75 o 
  -1  -4  11      116.37      130.96      3.61 o 
   0  -4  11      194.64      204.50      6.84 o 
   1  -4  11       78.11       76.75      2.72 o 
   2  -4  11       31.48       34.35      1.72 o 
   3  -4  11        0.76        0.18      1.52 o 
   4  -4  11       59.87       64.49      2.10 o 
   5  -4  11        2.46        4.08      1.56 o 
  -3  -3  11       13.38       14.71      1.81 o 
  -2  -3  11       60.79       59.28      3.49 o 
  -1  -3  11      210.27      218.61      9.66 o 
   0  -3  11        0.02        0.28      1.74 o 
   1  -3  11      243.97      249.53      4.52 o 
   2  -3  11       24.13       31.26      2.17 o 
   3  -3  11      100.09       97.12      4.25 o 
   4  -3  11        7.92        3.94      2.24 o 
   5  -3  11       32.95       28.98      1.72 o 
   6  -3  11       32.69       37.87      2.04 o 
  -3  -2  11       27.69       29.69      2.50 o 
  -2  -2  11        2.78        1.67      2.51 o 
  -1  -2  11      343.79      334.46      7.19 o 
   0  -2  11        1.28        1.75      1.92 o 
   1  -2  11       77.41       73.61      2.93 o 
   2  -2  11      433.47      460.49     21.31 o 
   3  -2  11      114.17      108.90      4.44 o 
   4  -2  11      196.39      168.30      5.09 o 
   5  -2  11       13.64       10.91      2.40 o 
   6  -2  11       15.31       13.31      1.91 o 
  -3  -1  11       42.45       43.20      1.92 o 
  -2  -1  11       96.77      100.72      2.77 o 
  -1  -1  11        0.15        1.19      2.82 o 
   0  -1  11       38.73       40.49      2.44 o 
   1  -1  11        5.56        9.37      2.02 o 
   2  -1  11      481.92      500.52     21.24 o 
   3  -1  11       43.72       31.72      3.40 o 
   4  -1  11      191.66      156.26      5.04 o 
   5  -1  11       77.45       64.07      3.30 o 
   6  -1  11      119.72      122.61      4.12 o 
  -3   0  11       19.26       18.22      2.07 o 
  -2   0  11        0.00        0.77      1.71 o 
  -1   0  11       54.00       56.97      3.84 o 
   0   0  11      123.50      124.55      5.14 o 
   1   0  11       15.22       14.31      2.13 o 
   2   0  11      481.54      472.80     12.02 o 
   3   0  11      290.66      238.33      6.27 o 
   4   0  11      233.83      196.31      5.62 o 
   5   0  11       10.62        8.40      2.32 o 
   6   0  11        0.38       -0.97      2.27 o 
   7   0  11        0.95       -1.66      2.78 o 
  -3   1  11      132.66      142.59      4.00 o 
  -2   1  11       40.61       40.56      3.11 o 
  -1   1  11        0.53        1.26      2.02 o 
   0   1  11       16.27       19.72      2.59 o 
   1   1  11       22.75       21.21      2.17 o 
   2   1  11       16.38       17.65      2.15 o 
   3   1  11        1.29        5.73      2.46 o 
   4   1  11       68.52       51.24      3.45 o 
   5   1  11       10.02        9.67      1.95 o 
   6   1  11       41.19       45.55      2.15 o 
   7   1  11       30.25       27.43      4.02 o 
  -3   2  11        1.99        2.76      1.86 o 
  -2   2  11        2.52        2.58      1.86 o 
  -1   2  11       42.24       41.73      2.39 o 
   0   2  11       29.00       19.45      3.50 o 
   1   2  11       23.30       22.99      1.89 o 
   2   2  11       96.41       89.78      2.56 o 
   3   2  11       43.88       47.80      2.49 o 
   4   2  11       82.08       72.15      3.87 o 
   5   2  11       17.56       16.92      2.11 o 
   6   2  11       53.41       57.04      2.34 o 
   7   2  11       31.18       44.17      2.78 o 
  -3   3  11       17.03       20.20      2.08 o 
  -2   3  11       11.22       10.14      2.62 o 
  -1   3  11        8.09        7.58      2.25 o 
   0   3  11        2.30        2.15      2.84 o 
   1   3  11       22.62       20.18      2.13 o 
   2   3  11       10.86        7.98      1.67 o 
   3   3  11       26.65       24.20      2.44 o 
   4   3  11        1.82        1.81      4.23 o 
   5   3  11        6.73        6.91      3.49 o 
   6   3  11        3.65        4.16      1.76 o 
   7   3  11       24.08       23.86      1.68 o 
  -3   4  11       23.34       27.39      2.04 o 
  -2   4  11        6.07        5.25      2.69 o 
  -1   4  11       16.14       17.97      2.94 o 
   0   4  11       15.73        7.85      2.84 o 
   1   4  11       65.62       62.13      2.62 o 
   2   4  11       19.70       18.95      1.84 o 
   3   4  11      166.76      170.42      8.27 o 
   4   4  11       34.28       33.24      3.65 o 
   5   4  11      247.37      277.05      6.49 o 
   6   4  11       10.76       11.68      1.82 o 
   7   4  11       23.49       26.46      1.62 o 
  -2   5  11        2.91        1.13      1.78 o 
  -1   5  11       19.50       17.20      2.79 o 
   0   5  11       76.07       80.66      3.55 o 
   1   5  11       27.66       24.30      2.58 o 
   2   5  11        2.79        2.51      1.88 o 
   3   5  11       45.70       45.31      3.29 o 
   4   5  11      152.03      180.47      9.23 o 
   5   5  11      134.58      146.66      5.01 o 
   6   5  11      153.89      180.46      5.00 o 
   7   5  11        2.58        4.69      1.46 o 
  -2   6  11       28.60       36.81      2.03 o 
  -1   6  11        1.37        1.87      2.45 o 
   0   6  11        5.03        4.57      2.50 o 
   1   6  11       18.29       17.05      2.87 o 
   2   6  11      308.99      296.67      4.82 o 
   3   6  11     1228.57     1287.59     21.50 o 
   4   6  11        0.97        2.20      3.25 o 
   5   6  11      163.42      192.91      5.30 o 
   6   6  11       14.46       17.18      2.33 o 
   7   6  11       10.55       13.24      1.82 o 
  -1   7  11        8.10        7.02      2.24 o 
   0   7  11       80.58       95.19      3.63 o 
   1   7  11       43.57       46.98      3.10 o 
   2   7  11       56.23       52.64      3.46 o 
   3   7  11      273.91      293.57      6.22 o 
   4   7  11      201.58      252.39      5.41 o 
   5   7  11      130.90      157.56      4.37 o 
   6   7  11        2.36        1.66      1.49 o 
   0   8  11        7.49       12.58      2.05 o 
   1   8  11       26.11       21.74      2.60 o 
   2   8  11      127.84      129.99      4.14 o 
   3   8  11      182.92      200.24      4.76 o 
   4   8  11        2.78        6.04      2.54 o 
   5   8  11        0.56        1.38      2.18 o 
   1   9  11       36.09       38.02      2.25 o 
   2   9  11       38.42       38.89      2.43 o 
   3   9  11        0.32       -0.95      2.04 o 
   4   9  11       72.64       85.44      2.54 o 
  -1  -6  12        0.17        0.69      1.27 o 
   0  -6  12       48.40       48.25      8.73 o 
   1  -6  12        0.61        1.47      1.56 o 
   2  -6  12        0.00       -0.64      1.50 o 
   0  -5  12       10.10       11.34      1.77 o 
   1  -5  12       71.32       63.18      2.91 o 
   2  -5  12       40.81       43.15      2.52 o 
   3  -5  12        7.97       10.19      1.18 o 
  -2  -4  12       13.77       12.33      1.37 o 
  -1  -4  12       20.66       24.03      2.45 o 
   0  -4  12        0.66        0.85      1.42 o 
   1  -4  12        0.06       -0.20      1.43 o 
   2  -4  12       79.54       75.73      3.33 o 
   3  -4  12        4.37        3.69      1.43 o 
   4  -4  12       36.92       48.65      2.39 o 
   5  -4  12        8.31        6.86      1.26 o 
  -2  -3  12        1.82       -0.07      1.92 o 
  -1  -3  12        1.62        1.07      2.20 o 
   0  -3  12       26.39       27.64      1.88 o 
   1  -3  12      124.00      144.99      7.90 o 
   2  -3  12      254.57      264.53     11.24 o 
   3  -3  12       30.87       27.77      4.16 o 
   4  -3  12       57.07       53.47      2.59 o 
   5  -3  12       58.40       60.22      5.59 o 
  -2  -2  12        0.02        0.15      2.06 o 
  -1  -2  12        1.79        2.24      2.27 o 
   0  -2  12      217.18      234.64      3.81 o 
   1  -2  12       47.48       48.23      2.34 o 
   2  -2  12       89.03       97.35      7.40 o 
   3  -2  12       10.36        8.60      2.35 o 
   4  -2  12        3.76        4.16      1.97 o 
   5  -2  12       19.76       17.16      1.39 o 
   6  -2  12        3.19        2.55      1.33 o 
  -2  -1  12       52.12       48.32      2.88 o 
  -1  -1  12      269.55      289.20      6.24 o 
   0  -1  12        0.76        1.84      2.59 o 
   1  -1  12        0.88        0.46      1.73 o 
   2  -1  12      782.21      802.33     39.62 o 
   3  -1  12       30.70       32.02      3.04 o 
   4  -1  12       23.16       20.05      2.47 o 
   5  -1  12       30.82       27.07      2.43 o 
   6  -1  12        8.66        7.02      1.42 o 
  -2   0  12      154.20      181.01      2.96 o 
  -1   0  12      591.87      634.17      9.59 o 
   0   0  12       36.85       40.67      3.52 o 
   1   0  12        6.17        7.70      1.89 o 
   2   0  12        1.45        3.47      1.92 o 
   3   0  12       85.50       76.37      3.80 o 
   4   0  12       27.85       18.11      2.78 o 
   5   0  12        9.73        9.48      2.22 o 
   6   0  12        1.21       -1.62      2.15 o 
  -2   1  12       57.66       56.68      2.02 o 
  -1   1  12       90.07      103.23      4.92 o 
   0   1  12      177.40      177.14      5.47 o 
   1   1  12       72.13       73.96      2.79 o 
   2   1  12        0.76        0.49      1.89 o 
   3   1  12        7.73        5.18      2.49 o 
   4   1  12       36.80       30.45      2.76 o 
   5   1  12        0.83        2.52      1.90 o 
   6   1  12        8.71       12.98      2.13 o 
  -2   2  12       20.60       18.17      1.56 o 
  -1   2  12        2.18       -1.18      2.33 o 
   0   2  12       11.63        7.83      2.68 o 
   1   2  12      267.68      253.10      6.50 o 
   2   2  12       36.71       33.18      3.16 o 
   3   2  12       90.50       84.68      7.56 o 
   4   2  12       25.58       25.06      2.80 o 
   5   2  12       99.88       84.95      3.80 o 
   6   2  12       25.05       27.72      2.32 o 
  -2   3  12        9.94        8.53      1.40 o 
  -1   3  12       37.27       39.60      3.10 o 
   0   3  12      176.77      171.82      5.38 o 
   1   3  12        3.13        1.96      2.31 o 
   2   3  12       39.58       37.91      2.17 o 
   3   3  12       30.48       31.27      2.29 o 
   4   3  12       50.57       46.90      3.05 o 
   5   3  12       49.89       47.03      3.11 o 
   6   3  12        3.64        2.41      1.55 o 
  -2   4  12        0.78        1.20      1.54 o 
  -1   4  12        3.01        1.70      2.27 o 
   0   4  12        0.02        0.74      2.31 o 
   1   4  12       13.89       13.31      2.80 o 
   2   4  12        0.01        1.57      3.00 o 
   3   4  12      195.56      203.99     10.01 o 
   4   4  12       15.23       15.68      2.53 o 
   5   4  12       64.21       61.90      3.12 o 
   6   4  12      120.16      146.54     10.51 o 
  -1   5  12       15.18       19.47      2.30 o 
   0   5  12        9.68       11.80      2.45 o 
   1   5  12        0.32       -0.76      2.37 o 
   2   5  12        9.48        9.31      2.55 o 
   3   5  12      120.77      126.12      3.44 o 
   4   5  12      108.80      104.26      3.84 o 
   5   5  12       44.36       46.25      2.77 o 
   6   5  12       36.63       39.76      2.99 o 
   0   6  12        0.13       -0.31      2.05 o 
   1   6  12       17.78       16.85      2.47 o 
   2   6  12       97.17       94.81      3.81 o 
   3   6  12       42.87       47.52      4.44 o 
   4   6  12       22.85       20.63      2.34 o 
   5   6  12       51.39       45.45      2.66 o 
   6   6  12      112.70      134.31      3.33 o 
   0   7  12       46.34       41.34      2.39 o 
   1   7  12      149.83      161.99      4.10 o 
   2   7  12        5.56        6.47      2.14 o 
   3   7  12       26.94       33.27      2.49 o 
   4   7  12      190.38      169.00      3.75 o 
   5   7  12       36.82       39.44      2.20 o 
   1   8  12        3.09        3.63      1.77 o 
   2   8  12       87.54       96.33      3.05 o 
   3   8  12      244.08      271.39      4.41 o 
   1  -5  13       98.64      110.98      2.52 o 
   2  -5  13       63.04       69.76      2.21 o 
  -1  -4  13       83.68       50.13      1.87 o 
   0  -4  13       20.85       20.03      2.00 o 
   1  -4  13       28.44       26.37      2.01 o 
   2  -4  13       12.57        9.82      1.64 o 
   3  -4  13       64.13       73.24      2.47 o 
  -1  -3  13       11.02       14.58      1.92 o 
   0  -3  13        1.02        1.39      1.45 o 
   1  -3  13       33.82       40.46      1.79 o 
   2  -3  13        6.79        9.06      1.92 o 
   3  -3  13       28.79       26.28      1.49 o 
   4  -3  13        0.91        1.86      1.10 o 
  -1  -2  13      184.89      232.86      4.39 o 
   0  -2  13        5.61        4.05      2.06 o 
   1  -2  13        3.05        4.78      1.47 o 
   2  -2  13      131.20      142.08      3.95 o 
   3  -2  13        2.42        1.06      1.29 o 
   4  -2  13       66.14       68.48      2.86 o 
   5  -2  13        0.12        0.07      1.46 o 
  -1  -1  13        4.02        4.17      2.01 o 
   0  -1  13       61.44       67.14      3.28 o 
   1  -1  13       68.16       71.41      2.29 o 
   2  -1  13        2.75        3.58      1.67 o 
   3  -1  13       24.20       17.33      2.33 o 
   4  -1  13      334.43      324.76      5.53 o 
   5  -1  13       23.11       26.14      1.37 o 
  -1   0  13       13.96       13.24      2.10 o 
   0   0  13       45.04       40.73      2.90 o 
   1   0  13        0.46        0.50      1.69 o 
   2   0  13       99.57      104.10      2.75 o 
   3   0  13        9.25        7.74      2.30 o 
   4   0  13      367.55      345.16      6.02 o 
   5   0  13       81.93       82.05      2.97 o 
  -1   1  13        3.11        4.22      1.52 o 
   0   1  13        1.47        2.61      2.21 o 
   1   1  13        0.11        1.85      2.45 o 
   2   1  13       81.68       73.42      3.54 o 
   3   1  13      134.70      125.70      4.24 o 
   4   1  13       47.90       53.94      3.03 o 
   5   1  13       18.27       18.20      2.04 o 
  -1   2  13       67.19       69.08      1.97 o 
   0   2  13       43.35       44.67      3.05 o 
   1   2  13       41.23       39.90      3.08 o 
   2   2  13      137.33      136.18      3.07 o 
   3   2  13       52.45       43.21      3.02 o 
   4   2  13        4.32        6.42      2.19 o 
   5   2  13        0.08       -1.09      1.95 o 
   6   2  13        1.63        1.02      1.79 o 
  -1   3  13        3.00        4.26      1.33 o 
   0   3  13        0.19        0.82      2.06 o 
   1   3  13       31.10       31.67      3.08 o 
   2   3  13        1.07        0.44      1.81 o 
   3   3  13       25.10       24.05      1.87 o 
   4   3  13       44.53       40.24      2.71 o 
   5   3  13       13.82       13.69      2.16 o 
   6   3  13       42.74       54.83      2.36 o 
  -1   4  13        2.09        0.48      1.26 o 
   0   4  13       13.27       12.10      2.29 o 
   1   4  13       18.24       16.95      2.47 o 
   2   4  13       24.37       25.90      2.68 o 
   3   4  13       27.72       26.63      1.85 o 
   4   4  13       14.39       13.08      2.00 o 
   5   4  13       35.67       34.97      2.37 o 
   6   4  13        5.05        9.94      1.58 o 
   0   5  13        1.79       -0.22      1.78 o 
   1   5  13        0.26       -0.48      1.94 o 
   2   5  13        6.36        6.02      2.22 o 
   3   5  13        1.01        0.58      1.77 o 
   4   5  13        1.54        1.03      1.87 o 
   5   5  13       27.60       25.31      2.18 o 
   1   6  13        0.02        0.30      1.80 o 
   2   6  13       84.92       93.27      3.17 o 
   3   6  13       15.47       15.28      2.47 o 
   4   6  13        7.92        4.55      1.91 o 
   5   6  13       34.93       31.28      1.94 o 
   2   7  13       15.15       13.87      1.89 o 
   2  -3  14       19.37       19.45      1.50 o 
   0  -2  14        0.02        0.38      1.57 o 
   1  -2  14       33.29       36.30      2.06 o 
   2  -2  14        2.35        1.95      1.53 o 
   3  -2  14        7.20        9.68      1.66 o 
   0  -1  14       24.92       31.84      2.18 o 
   1  -1  14       35.25       43.71      2.37 o 
   2  -1  14        0.02        1.25      1.44 o 
   3  -1  14       70.01       65.08      2.63 o 
   4  -1  14      156.61      163.84      3.26 o 
   0   0  14        0.26        0.25      1.70 o 
   1   0  14       40.09       42.74      2.46 o 
   2   0  14       81.74       79.63      2.55 o 
   3   0  14        0.14        1.72      1.60 o 
   4   0  14       96.88      100.75      2.91 o 
   0   1  14        0.18       -0.14      1.81 o 
   1   1  14       44.73       43.93      2.56 o 
   2   1  14        0.00       -1.57      1.57 o 
   3   1  14        0.05        1.42      1.72 o 
   4   1  14      266.57      276.13      4.50 o 
   5   1  14       14.29       10.80      1.58 o 
   0   2  14       30.35       25.89      2.01 o 
   1   2  14       52.51       58.32      2.75 o 
   2   2  14       64.18       66.00      2.85 o 
   3   2  14      128.15      122.33      3.41 o 
   4   2  14        0.91       -0.85      1.69 o 
   5   2  14        2.44        1.67      1.61 o 
   0   3  14        0.91        1.10      1.69 o 
   1   3  14        4.32        5.92      1.88 o 
   2   3  14       82.46       92.91      3.13 o 
   3   3  14       33.52       40.42      2.16 o 
   4   3  14        0.24       -1.25      1.65 o 
   5   3  14       23.09       32.76      1.85 o 
   1   4  14        6.84        5.69      1.80 o 
   2   4  14        0.07        1.42      1.99 o 
   4   4  14       41.49       37.30      1.95 o 
   2   5  14       72.10       74.00      2.47 o 
                                                 
